# Supplementary material for: Level of completion along continuum of care for maternal and newborn health services and factors associated with it among women in Arba Minch Zuria woreda, Gamo zone, Southern Ethiopia: A community based cross-sectional study
Source: PLoS One. 2020 Jun 8;15(6):e0221670. doi: 10.1371/journal.pone.0221670 (PMC7279583; doi:10.1371/journal.pone.0221670)
Supplement: S1 Data — (XLSX) [file pone.0221670.s002.xlsx]

## Sheet: Raw data file
AGE	EDU1	EMPLO1	MARITAL	RELI	EDU2	EMPLO2	DESC	HF	DISTA	TIME	MEANS	INFORM	SOR1	SOR2	SOR3	SOR4	SOR5	SOR6	RTV	CBHI	INSUR	ELEC	RADIO	TV	PHONE	TABLE	CHAIR	BED	WATCH	MOBILE	BIYCLE	MOTOR	BAJAJ	CARRT	CAR	EARTH	MUD	WOOD	CERAMIC	CEMENT	PIPED	WELL	SPRING	RAIN	TUBE	POND	ELECTRIC	BIOGAS	KERO
28	1	1	2	1	3	1	3	1	2	2	1	1	2	1	2	2	2	2	#NULL!	1	2	2	2	2	2	1	1	2	1	2	2	2	2	2	2	1	2	2	2	2	1	2	2	2	2	2	2	2	2
26	1	1	2	1	1	1	3	1	1	2	1	1	1	1	2	2	2	2	3	1	2	2	2	2	2	2	1	2	1	2	2	2	2	2	2	1	2	2	2	2	1	2	2	2	2	2	2	2	2
25	1	1	2	2	1	1	3	1	1	2	1	1	1	1	2	2	2	2	3	1	2	2	1	2	2	1	1	1	2	1	2	2	2	2	2	1	2	2	2	2	2	2	2	2	1	2	2	2	2
40	1	1	2	1	2	1	3	1	1	2	1	1	1	1	2	2	2	2	3	1	2	2	2	2	2	2	1	2	2	1	2	2	2	2	2	1	2	2	2	2	2	2	1	2	2	2	2	2	2
25	3	1	2	2	4	1	3	1	2	1	1	1	1	2	2	2	2	2	#NULL!	1	2	2	1	2	2	1	1	2	2	1	2	2	2	2	2	1	2	2	2	2	2	1	2	2	2	2	2	2	2
36	1	1	2	2	1	1	3	1	2	1	1	1	1	1	2	2	2	2	3	1	1	2	1	2	2	1	1	2	1	2	2	2	2	2	2	1	2	2	2	2	2	2	1	2	2	2	2	2	2
35	5	1	2	1	1	1	3	1	2	1	1	1	2	1	2	1	2	2	#NULL!	1	2	2	1	2	2	1	1	2	1	2	2	2	2	2	2	1	2	2	2	2	1	2	2	2	2	2	2	2	2
32	1	1	2	2	2	1	1	1	1	2	1	1	1	1	2	2	2	2	3	1	2	2	1	2	2	1	1	1	2	1	2	2	2	2	2	1	2	2	2	2	2	2	1	2	2	2	2	2	2
36	2	1	2	1	1	1	1	1	2	2	1	1	1	1	2	2	2	2	2	1	2	2	1	2	2	1	1	1	2	1	2	2	2	2	2	1	2	2	2	2	1	2	2	2	2	2	2	2	2
26	2	1	2	1	3	1	3	1	1	1	1	1	2	1	2	2	2	2	#NULL!	1	2	2	1	2	2	1	1	2	1	2	2	2	2	2	2	1	2	2	2	2	1	2	2	2	2	2	2	2	2
30	1	1	2	1	1	1	3	1	1	2	1	1	1	1	2	2	2	2	2	1	2	2	2	2	2	1	1	2	1	2	2	2	2	2	2	1	2	2	2	2	1	2	2	2	2	2	2	2	2
28	1	1	2	2	2	1	3	1	1	2	1	1	1	1	2	2	2	2	3	1	2	2	1	2	2	1	1	1	2	1	2	2	2	2	2	1	2	2	2	2	1	2	2	2	2	2	2	2	2
32	1	1	2	2	1	1	3	1	2	1	1	1	2	1	2	2	2	2	1	1	2	2	2	2	2	1	1	1	1	2	2	2	2	2	2	1	2	2	2	2	1	2	2	2	2	2	2	2	2
35	2	1	1	1	#NULL!	#NULL!	3	1	1	2	1	1	1	1	2	2	2	2	3	1	2	2	2	2	2	1	1	1	2	1	2	2	2	2	2	1	2	2	2	2	1	2	2	2	2	2	2	2	2
23	1	1	2	1	3	1	3	1	1	2	1	1	1	1	2	2	2	2	2	1	2	2	1	2	2	1	1	1	2	1	2	2	2	2	2	1	2	2	2	2	1	2	2	2	2	2	2	2	2
28	1	1	2	1	3	1	3	1	1	2	1	1	1	1	2	2	2	2	3	1	2	2	2	2	2	1	1	2	2	1	2	2	2	2	2	1	2	2	2	2	2	2	1	2	2	2	2	2	2
36	1	1	2	1	1	5	3	1	2	1	1	1	1	1	2	2	2	2	1	1	2	2	2	2	2	1	1	2	2	1	2	2	2	2	2	1	2	2	2	2	1	2	2	2	2	2	2	2	2
40	2	1	2	1	1	1	1	1	1	2	1	1	2	1	2	2	2	2	#NULL!	1	2	2	1	2	2	2	1	2	2	1	2	2	2	2	2	1	2	2	2	2	2	2	1	2	2	2	2	2	2
25	2	1	2	2	4	1	3	1	1	1	2	1	1	1	2	2	2	2	3	1	2	2	2	2	2	1	1	2	2	1	2	2	2	2	2	1	2	2	2	2	1	2	2	2	2	2	2	2	2
35	1	1	2	2	3	1	1	1	1	2	1	1	1	1	2	2	2	2	3	1	2	2	2	2	2	1	1	1	2	1	2	2	2	2	2	1	2	2	2	2	1	2	2	2	2	2	2	2	2
37	1	1	2	2	1	1	1	1	2	2	1	1	1	1	2	2	2	2	3	1	2	2	2	2	2	1	1	2	2	1	2	2	2	2	2	1	2	2	2	2	1	2	2	2	2	2	2	2	2
23	2	1	1	2	#NULL!	#NULL!	3	1	2	1	1	1	1	2	2	2	2	2	2	1	2	2	1	2	2	1	1	1	2	1	2	2	2	2	2	1	2	2	2	2	1	2	2	2	2	2	2	2	2
36	1	1	2	1	1	1	3	1	2	1	1	1	1	1	2	2	2	2	2	1	2	2	1	2	2	1	1	1	2	1	2	2	2	2	2	1	2	2	2	2	1	2	2	2	2	2	2	2	2
40	1	1	2	1	1	1	1	1	1	2	1	1	1	1	2	2	2	2	2	1	2	2	2	2	2	1	1	2	1	2	2	2	2	2	2	1	2	2	2	2	2	2	1	2	2	2	2	2	2
25	2	1	2	4	1	1	3	1	2	1	1	1	1	2	2	2	2	2	2	1	2	2	2	2	2	1	1	2	2	1	2	2	2	2	2	1	2	2	2	2	2	2	1	2	2	2	2	2	2
40	1	1	2	2	3	1	3	1	2	2	1	1	1	1	2	2	2	2	2	1	2	2	2	2	2	1	1	2	2	1	2	2	2	2	2	1	2	2	2	2	1	2	2	2	2	2	2	2	2
40	2	1	2	2	1	1	3	1	2	2	1	1	1	1	2	2	2	2	2	1	2	2	2	2	2	1	1	2	2	1	2	2	2	2	2	1	2	2	2	2	2	2	1	2	2	2	2	2	2
27	1	1	2	1	2	1	1	1	2	2	1	1	1	1	2	2	2	2	2	1	2	2	2	2	2	1	1	2	1	2	2	2	2	2	2	1	2	2	2	2	1	2	2	2	2	2	2	2	2
28	1	1	2	2	1	1	1	1	2	1	1	1	1	1	2	2	2	2	2	1	2	2	2	2	2	2	1	2	1	2	2	2	2	2	2	1	2	2	2	2	2	2	1	2	2	2	2	2	2
35	2	1	2	4	2	1	1	1	1	2	1	1	1	1	2	2	2	2	2	1	2	2	2	2	2	1	1	2	2	1	2	2	2	2	2	1	2	2	2	2	2	2	1	2	2	2	2	2	2
26	3	1	2	2	2	1	3	1	1	2	2	1	1	2	2	2	2	2	2	1	1	2	1	1	2	1	1	1	2	1	2	2	2	2	2	1	2	2	2	2	1	2	2	2	2	2	2	2	2
32	3	1	2	2	3	5	3	1	3	1	1	1	2	1	2	2	2	2	#NULL!	1	1	2	2	2	2	1	1	1	2	1	2	2	2	2	2	1	2	2	2	2	1	2	2	2	2	2	2	2	2
28	3	1	2	2	2	5	3	1	3	1	1	1	2	1	2	2	2	2	#NULL!	1	1	2	1	2	2	1	1	1	2	1	2	2	2	2	2	1	2	2	2	2	1	2	2	2	2	2	2	2	2
26	1	1	2	2	#NULL!	#NULL!	2	1	3	1	1	1	1	2	2	2	2	2	3	1	1	2	1	1	2	1	1	1	1	1	1	2	2	2	2	1	2	2	2	2	1	2	2	2	2	2	2	2	2
27	3	1	2	2	3	1	3	1	3	1	2	1	1	2	2	2	2	2	3	1	1	2	2	2	2	1	1	1	2	1	2	2	2	1	2	1	2	2	2	2	1	2	2	2	2	2	2	2	2
28	3	1	2	2	4	1	3	1	3	1	1	1	1	2	2	2	2	2	3	1	1	1	1	1	2	1	1	1	1	1	2	2	2	2	2	1	2	2	2	2	1	2	2	2	2	2	2	2	2
23	3	1	2	2	4	5	1	1	3	1	1	1	1	2	2	2	2	2	3	1	1	1	1	2	2	1	1	1	2	1	2	2	2	2	2	1	2	2	2	2	1	2	2	2	2	2	2	2	2
26	3	2	2	2	3	5	3	1	2	2	1	1	2	2	2	2	2	2	#NULL!	1	2	1	1	2	2	1	1	1	2	1	2	2	2	2	2	1	2	2	2	2	1	2	2	2	2	2	2	2	2
25	3	2	2	2	#NULL!	#NULL!	3	1	2	2	1	1	2	2	2	2	1	2	#NULL!	1	2	1	2	2	2	1	1	2	2	2	2	2	2	2	2	1	2	2	2	2	1	2	2	2	2	2	2	2	2
27	2	1	2	2	2	1	3	1	3	1	1	1	1	2	2	2	1	2	1	1	1	2	1	2	2	1	1	1	2	1	2	2	2	2	2	1	2	2	2	2	1	2	2	2	2	2	2	2	2
25	2	1	2	2	2	5	3	1	3	1	1	1	1	1	2	2	2	2	2	1	1	1	2	2	2	1	1	1	2	1	2	2	2	2	2	1	2	2	2	2	1	2	2	2	2	2	2	2	2
27	2	1	2	2	2	1	3	1	3	1	1	1	1	2	2	2	2	2	3	1	1	1	1	1	2	1	1	1	2	1	2	2	2	2	2	1	2	2	2	2	1	2	2	2	2	2	2	2	2
21	3	1	2	1	#NULL!	#NULL!	3	1	2	2	1	1	1	2	2	1	2	2	1	1	1	1	1	1	2	1	1	1	2	1	2	2	2	2	2	1	2	2	2	2	1	2	2	2	2	2	2	2	2
27	2	1	2	2	3	5	3	1	1	2	1	1	1	2	2	2	2	2	2	1	1	1	1	2	2	1	1	1	2	1	2	2	2	2	2	1	2	2	2	2	1	2	2	2	2	2	2	2	2
26	2	1	2	2	3	2	3	1	3	1	1	1	1	1	2	2	2	2	1	1	1	1	1	1	2	1	1	1	2	1	2	1	2	2	2	2	2	2	2	1	1	2	2	2	2	2	2	2	2
21	3	1	2	1	3	2	3	1	3	1	1	1	1	2	2	2	2	2	1	1	1	1	1	1	2	1	1	1	2	1	2	2	2	2	2	1	2	2	2	2	1	2	2	2	2	2	2	2	2
28	3	1	4	2	4	1	2	1	3	1	1	1	1	2	2	2	2	2	1	1	1	1	1	1	2	1	1	1	2	1	1	2	2	2	2	2	2	2	2	1	1	2	2	2	2	2	2	2	2
30	3	1	2	1	3	5	3	1	3	1	1	1	1	1	2	1	2	2	2	1	1	2	2	2	2	1	1	1	2	1	2	2	2	2	2	1	2	2	2	2	1	2	2	2	2	2	2	2	2
30	3	1	2	2	3	5	3	1	2	2	2	1	1	1	2	2	2	2	1	1	1	2	2	2	2	1	1	1	2	1	2	2	2	2	2	1	2	2	2	2	1	2	2	2	2	2	2	2	2
25	3	3	2	2	4	4	3	1	3	1	1	1	1	2	2	2	2	2	1	1	1	1	1	1	2	1	1	1	2	1	2	2	2	2	2	1	2	2	2	2	1	2	2	2	2	2	2	2	2
27	3	6	2	2	3	2	3	1	3	1	1	1	1	2	2	2	2	2	1	1	1	1	1	1	2	1	1	1	2	1	1	2	2	2	2	1	2	2	2	2	1	2	2	2	2	2	2	2	2
22	3	1	2	2	3	2	3	1	3	1	1	1	1	2	2	2	2	2	1	1	1	1	1	1	2	1	1	1	2	1	2	2	2	2	2	2	2	2	2	1	1	2	2	2	2	2	2	2	2
28	3	5	2	1	4	2	3	1	1	2	2	1	1	2	2	2	2	2	1	1	1	1	1	1	2	1	1	1	2	1	2	1	2	2	2	1	2	2	2	2	1	2	2	2	2	2	2	2	2
29	3	5	2	1	4	4	3	1	3	1	1	1	1	2	2	2	2	2	2	1	1	1	2	1	2	1	1	1	2	1	2	2	2	2	2	1	2	2	2	2	1	2	2	2	2	2	2	2	2
24	3	1	2	1	1	1	1	1	3	1	1	1	1	2	2	2	2	2	1	1	2	1	1	1	2	1	1	1	2	1	2	2	2	2	2	1	2	2	2	2	1	2	2	2	2	2	2	2	2
28	1	1	2	2	1	5	1	1	3	1	1	1	1	1	2	1	2	2	3	1	1	2	2	2	2	1	1	1	2	2	2	2	2	2	2	1	2	2	2	2	1	2	2	2	2	2	2	2	2
29	3	1	2	2	3	5	3	1	3	1	1	1	1	2	2	1	2	2	2	1	1	1	2	2	2	1	1	1	2	1	2	2	1	2	2	1	2	2	2	2	1	2	2	2	2	2	2	2	2
29	3	1	2	2	3	1	3	1	2	2	1	1	1	1	2	2	2	2	2	1	1	2	2	2	2	2	1	2	2	1	2	2	2	2	2	1	2	2	2	2	1	2	2	2	2	2	2	2	2
28	1	1	2	2	1	1	2	1	2	2	1	1	1	1	2	2	2	2	2	1	1	2	2	2	2	1	1	1	2	1	2	2	2	2	2	1	2	2	2	2	1	2	2	2	2	2	2	2	2
27	3	1	2	2	4	1	3	1	3	1	1	1	1	2	2	2	2	2	1	1	1	2	1	2	2	1	1	1	2	1	1	2	2	2	2	1	2	2	2	2	1	2	2	2	2	2	2	2	2
20	3	1	2	2	4	2	3	1	3	1	1	1	1	2	2	2	2	2	3	1	1	2	2	2	2	1	1	1	2	1	2	2	2	2	2	1	2	2	2	2	1	2	2	2	2	2	2	2	2
24	3	1	2	2	3	5	3	1	1	2	2	1	1	1	2	1	2	2	2	1	1	1	2	2	2	1	1	1	2	2	2	2	2	2	2	1	2	2	2	2	1	2	2	2	2	2	2	2	2
25	3	1	2	2	4	1	3	1	3	1	1	1	1	2	2	1	2	2	2	1	1	1	1	2	2	1	1	1	2	1	2	1	2	2	2	2	2	2	2	1	1	2	2	2	2	2	2	2	2
30	3	2	2	2	4	2	3	1	3	1	1	1	2	1	2	2	2	2	#NULL!	1	1	1	1	1	2	1	1	1	1	1	2	2	2	2	2	1	2	2	2	2	1	2	2	2	2	2	1	2	2
30	2	1	2	1	2	1	3	1	3	1	1	1	1	2	2	2	2	2	2	1	1	2	2	2	2	1	1	1	2	1	2	2	2	2	2	1	2	2	2	2	1	2	2	2	2	2	2	2	2
30	1	1	2	2	3	1	3	1	2	2	2	1	1	1	2	2	2	2	2	1	1	2	2	2	2	1	1	1	2	1	2	2	2	2	2	1	2	2	2	2	1	2	2	2	2	2	2	2	2
29	1	1	2	2	1	1	1	2	2	2	2	1	1	1	2	2	2	2	2	1	1	2	2	2	2	1	1	1	2	1	2	2	2	2	2	1	2	2	2	2	1	2	2	2	2	2	2	2	2
27	3	1	2	2	3	1	1	1	2	2	1	1	1	1	2	1	2	2	2	1	1	2	2	2	2	1	1	1	2	1	2	2	2	2	2	1	2	2	2	2	1	2	2	2	2	2	2	2	2
32	3	1	2	2	2	1	3	1	2	2	2	1	1	1	2	2	2	2	2	1	1	2	2	2	2	1	1	1	2	1	2	2	2	2	2	1	2	2	2	2	1	2	2	2	2	2	2	2	2
35	1	1	2	2	2	5	3	1	3	1	1	1	1	1	2	2	2	2	2	1	1	2	2	2	2	1	1	1	2	1	2	2	2	2	2	1	2	2	2	2	1	2	2	2	2	2	2	2	2
25	3	1	2	2	3	5	3	1	3	1	1	1	1	2	2	1	2	2	1	1	1	1	2	1	2	1	1	1	2	1	2	2	2	2	2	2	2	2	2	1	1	2	2	2	2	2	2	2	2
23	3	1	2	2	2	1	3	1	3	1	1	1	1	2	2	2	2	2	2	1	1	1	1	1	2	1	1	1	2	1	2	2	2	2	2	1	2	2	2	2	1	2	2	2	2	2	2	2	2
21	3	1	2	2	3	5	3	1	3	1	1	1	1	1	2	2	2	2	3	1	1	2	2	2	2	1	1	1	2	1	2	2	2	2	2	1	2	2	2	2	1	2	2	2	2	2	2	2	2
22	1	2	2	2	1	1	3	1	3	1	1	1	2	1	2	1	2	2	#NULL!	1	2	2	2	2	2	1	1	1	2	2	2	2	2	2	2	1	2	2	2	2	2	2	2	2	2	1	2	2	2
30	1	3	2	1	1	1	3	1	3	1	1	1	2	1	2	2	2	2	#NULL!	1	2	2	2	2	2	1	1	1	2	1	2	2	2	2	2	1	2	2	2	2	1	2	2	2	2	2	2	2	2
30	1	2	2	2	3	1	3	1	2	2	1	1	2	1	2	1	2	2	#NULL!	1	2	2	2	2	2	1	1	1	2	1	2	2	2	2	2	1	2	2	2	2	1	2	2	2	2	2	2	2	2
35	1	2	2	1	1	1	1	1	1	2	1	1	2	1	2	1	2	2	#NULL!	1	2	2	2	2	2	1	1	2	2	2	2	2	2	2	2	1	2	2	2	2	2	2	2	2	2	1	2	2	2
28	1	2	2	2	1	1	3	1	2	2	1	1	2	1	2	2	2	2	#NULL!	1	2	2	2	2	2	1	1	2	2	2	2	2	2	2	2	1	2	2	2	2	1	2	2	2	2	2	2	2	2
33	1	2	2	1	1	1	3	1	1	2	1	1	2	1	2	1	2	2	#NULL!	1	2	2	2	2	2	1	1	2	2	2	2	2	2	2	2	1	2	2	2	2	1	2	2	2	2	2	2	2	2
23	1	2	2	1	3	1	3	1	1	2	1	1	2	1	2	2	2	2	#NULL!	1	2	2	2	2	2	1	1	1	2	1	2	2	2	2	2	1	2	2	2	2	2	2	2	2	2	1	2	2	2
28	1	2	2	1	3	1	3	1	1	2	1	1	2	1	2	2	2	2	#NULL!	1	1	2	2	2	2	1	1	1	1	2	2	2	2	2	2	1	2	2	2	2	1	2	2	2	2	2	2	2	2
33	1	2	2	1	1	1	1	1	1	2	1	1	2	1	2	2	2	2	#NULL!	1	2	2	2	2	2	1	1	2	1	2	2	2	2	2	2	1	2	2	2	2	2	2	2	2	2	1	2	2	2
22	1	2	1	1	#NULL!	#NULL!	1	1	2	2	1	1	2	1	2	2	2	2	#NULL!	1	2	2	2	2	2	1	1	1	2	1	2	2	2	2	2	1	2	2	2	2	2	2	2	2	2	1	2	2	2
33	2	1	2	1	2	1	3	1	2	2	1	1	2	1	2	2	2	2	#NULL!	1	2	2	2	2	2	1	1	2	2	2	2	2	2	2	2	1	2	2	2	2	2	2	2	2	2	1	2	2	2
30	2	2	2	1	1	1	2	1	2	2	1	1	2	2	2	1	2	2	#NULL!	1	2	2	2	2	2	1	1	2	2	2	2	2	2	2	2	1	2	2	2	2	2	2	2	2	2	1	2	2	2
23	2	2	1	1	#NULL!	#NULL!	3	1	2	1	1	1	2	1	2	2	2	2	#NULL!	1	2	2	2	2	2	1	1	2	1	2	2	2	2	2	2	2	2	2	2	2	2	2	2	2	2	1	2	2	2
30	1	2	2	2	1	1	3	1	2	2	1	1	2	1	2	2	2	2	#NULL!	1	2	2	1	2	2	1	1	1	2	2	2	2	2	2	2	1	2	2	2	2	2	2	1	2	2	2	2	2	2
30	1	2	2	1	3	1	2	1	2	2	1	1	2	2	2	1	2	2	#NULL!	1	2	2	2	2	2	1	1	2	1	2	2	2	2	2	2	1	2	2	2	2	2	1	2	2	2	2	2	2	2
22	2	2	2	1	3	1	3	1	1	2	1	1	2	1	2	2	2	2	#NULL!	1	2	2	2	2	2	1	1	2	2	2	2	2	2	2	2	1	2	2	2	2	2	2	2	2	2	1	2	2	2
28	1	2	2	2	1	1	3	1	1	2	1	1	2	1	2	2	2	2	#NULL!	1	2	2	2	2	2	1	1	2	2	2	2	2	2	2	2	1	2	2	2	2	2	2	2	2	2	1	2	2	2
30	2	2	2	1	3	1	3	1	1	2	1	1	2	1	2	2	2	2	#NULL!	1	2	2	1	2	2	1	1	1	2	1	2	2	2	2	2	1	2	2	2	2	1	2	2	2	2	2	2	2	2
36	1	2	2	2	1	1	3	1	1	2	1	1	2	1	2	2	2	2	#NULL!	1	2	2	2	2	2	1	1	2	2	2	2	2	2	2	2	1	2	2	2	2	2	2	2	2	2	1	2	2	2
38	1	2	2	2	2	1	3	1	1	2	1	1	2	1	2	2	2	2	#NULL!	1	2	2	2	2	2	1	1	2	2	2	2	2	2	2	2	1	2	2	2	2	2	2	2	2	2	1	2	2	2
35	2	2	2	2	2	1	3	1	1	2	1	1	2	1	2	2	2	2	#NULL!	1	2	2	2	2	2	2	1	2	2	2	2	2	2	2	2	1	2	2	2	2	2	2	2	2	2	1	2	2	2
39	1	1	2	2	1	1	3	1	1	2	1	1	1	1	2	2	2	2	3	1	2	2	2	2	2	1	1	2	2	2	2	2	2	2	2	1	2	2	2	2	1	2	2	2	2	2	2	2	2
40	1	2	2	1	3	1	3	1	1	2	1	1	1	1	2	2	2	2	3	1	2	2	2	2	2	1	1	2	1	2	2	2	2	2	2	1	2	2	2	2	2	2	2	2	2	1	2	2	2
40	1	2	2	2	1	1	3	1	2	2	1	1	2	1	2	1	2	2	#NULL!	1	2	2	2	2	2	1	1	1	1	2	2	2	2	2	2	1	2	2	2	2	1	2	2	2	2	2	2	2	2
37	1	2	2	1	3	1	3	1	2	2	1	1	2	1	2	1	1	2	#NULL!	1	2	2	2	2	2	1	1	2	2	1	2	2	2	2	2	1	2	2	2	2	1	2	2	2	2	2	2	2	2
35	1	2	2	1	1	1	2	1	2	2	1	1	2	2	2	1	2	2	#NULL!	1	2	2	2	2	2	1	1	2	2	2	2	2	2	2	2	1	2	2	2	2	1	2	2	2	2	2	2	2	2
40	1	2	2	1	1	1	3	1	2	2	1	1	2	1	2	2	2	2	#NULL!	1	2	2	2	2	2	1	1	2	2	2	2	2	2	2	2	1	2	2	2	2	2	2	1	2	2	2	2	2	2
32	1	2	2	1	1	1	3	1	2	2	1	1	2	1	2	1	2	2	#NULL!	1	2	2	2	2	2	1	1	1	2	2	2	2	2	2	2	1	2	2	2	2	1	2	2	2	2	2	2	2	2
42	1	2	2	1	2	1	3	1	2	1	1	1	2	1	2	1	2	2	#NULL!	1	2	2	2	2	2	1	1	1	2	2	2	2	2	2	2	1	2	2	2	2	2	2	1	2	2	2	2	2	2
40	1	2	2	1	1	1	3	1	2	2	1	1	2	1	2	1	1	2	#NULL!	1	2	2	2	2	2	1	1	1	2	2	2	2	2	2	2	1	2	2	2	2	1	2	2	2	2	2	2	2	2
30	1	2	2	2	1	1	1	1	2	2	1	1	2	1	2	1	2	2	#NULL!	1	2	2	2	2	2	1	1	2	2	2	2	2	2	2	2	1	2	2	2	2	2	2	1	2	2	2	2	2	2
35	1	2	2	1	2	1	1	1	2	2	2	1	2	1	2	1	1	2	#NULL!	1	2	2	2	2	2	1	1	2	2	2	2	2	2	2	2	1	2	2	2	2	2	2	2	2	2	1	2	2	2
38	1	2	2	2	1	2	3	1	1	2	2	1	2	1	2	1	2	2	#NULL!	1	2	2	2	2	2	1	1	1	2	1	2	2	2	2	2	1	2	2	2	2	2	2	2	2	2	1	2	2	2
21	1	2	2	1	1	1	3	1	1	2	2	1	2	2	2	1	1	2	#NULL!	1	2	2	2	2	2	1	1	2	2	2	2	2	2	2	2	1	2	2	2	2	2	2	2	2	2	1	2	2	2
22	1	2	2	2	2	2	3	1	1	2	2	1	2	1	2	1	2	2	#NULL!	1	2	2	2	2	2	1	1	1	2	1	2	2	2	2	2	1	2	2	2	2	2	2	2	2	2	1	2	2	2
25	1	2	2	1	1	1	3	1	1	2	2	1	2	1	2	1	2	1	#NULL!	1	2	2	2	2	2	1	1	2	1	2	2	2	2	2	2	1	2	2	2	2	1	2	2	2	2	2	2	2	2
30	1	2	2	1	2	1	1	1	1	2	2	1	2	1	2	2	2	2	#NULL!	1	2	2	2	2	2	1	1	2	1	2	2	2	2	2	2	1	2	2	2	2	2	2	2	2	2	1	2	2	2
28	1	2	2	1	1	1	3	1	1	2	2	1	2	1	2	1	2	2	#NULL!	1	2	2	1	2	2	1	1	2	1	2	2	2	2	2	2	1	2	2	2	2	1	2	2	2	2	2	2	2	2
24	1	2	2	1	1	1	3	1	2	1	1	1	2	1	2	1	2	2	#NULL!	1	2	2	2	2	2	1	1	2	2	1	2	2	2	2	2	1	2	2	2	2	2	2	2	2	2	1	2	2	2
19	1	2	2	1	2	1	3	1	2	2	2	1	1	1	2	2	2	2	2	1	2	2	2	2	2	1	1	2	2	2	2	2	2	2	2	1	2	2	2	2	2	2	2	2	2	1	2	2	2
23	1	2	2	2	1	1	3	1	1	2	2	1	2	1	2	2	2	1	#NULL!	1	2	2	2	2	2	1	1	2	2	1	2	2	2	2	2	1	2	2	2	2	1	2	2	2	2	2	2	2	2
27	1	2	2	1	1	1	1	1	2	2	1	1	2	2	2	1	2	2	#NULL!	1	2	2	2	2	2	1	1	2	2	2	2	2	2	2	2	1	2	2	2	2	2	2	2	2	2	1	2	2	2
26	1	2	2	2	2	1	3	1	3	1	1	1	2	1	2	1	2	2	#NULL!	1	2	2	2	2	2	1	1	2	1	2	2	2	2	2	2	1	2	2	2	2	2	2	1	2	2	2	2	2	2
27	1	2	2	1	1	1	3	1	3	1	1	1	2	2	2	1	2	2	#NULL!	1	2	2	2	2	2	1	1	2	2	2	2	2	2	2	2	1	2	2	2	2	2	2	1	2	2	2	2	2	2
19	1	1	2	1	1	1	3	1	1	2	2	1	2	2	2	1	2	2	#NULL!	1	2	2	2	2	2	1	1	2	2	1	2	2	2	2	2	1	2	2	2	2	2	2	2	2	2	1	2	2	2
32	1	2	2	1	1	1	3	1	1	2	2	1	2	2	2	1	2	2	#NULL!	1	2	2	2	2	2	1	1	2	2	2	2	2	2	2	2	1	2	2	2	2	1	2	2	2	2	2	2	2	2
27	1	2	2	1	2	1	3	1	1	2	2	1	1	1	2	2	2	2	3	1	2	2	1	2	2	1	1	2	1	2	2	2	2	2	2	1	2	2	2	2	2	2	2	2	2	1	2	2	2
27	1	2	2	2	1	1	3	1	2	2	2	1	2	1	2	2	2	2	#NULL!	1	2	2	2	2	2	1	1	2	2	2	2	2	2	2	2	1	2	2	2	2	1	2	2	2	2	2	2	2	2
27	1	2	2	1	1	1	3	1	1	2	1	1	2	1	2	2	2	2	#NULL!	1	2	2	2	2	2	2	1	2	2	2	2	2	2	2	2	1	2	2	2	2	1	2	2	2	2	2	2	2	2
27	1	2	2	2	1	1	3	1	1	2	2	1	2	2	2	1	2	2	#NULL!	1	2	2	2	2	2	1	1	2	2	2	2	2	2	2	2	1	2	2	2	2	2	2	2	2	2	1	2	2	2
26	2	1	2	2	3	1	1	1	2	2	2	1	2	1	2	2	2	2	#NULL!	1	1	1	2	2	2	1	1	1	2	2	2	1	1	1	2	1	2	2	2	2	1	2	2	2	2	2	2	2	2
22	1	1	2	2	1	1	3	1	3	1	1	1	2	1	2	2	2	2	#NULL!	1	2	1	2	2	2	1	1	1	1	1	1	2	2	1	2	1	2	2	2	2	1	2	2	2	2	2	2	2	2
32	3	1	2	1	3	1	1	1	3	1	1	1	2	1	2	2	2	2	#NULL!	1	1	1	1	1	2	1	1	1	2	1	2	2	2	2	2	2	2	2	2	1	1	2	2	2	2	2	2	2	2
28	3	1	2	2	3	5	1	1	2	2	2	1	2	1	2	2	2	2	#NULL!	1	2	1	2	2	2	1	1	1	2	1	2	2	2	2	2	1	2	2	2	2	1	2	2	2	2	2	2	2	2
25	3	2	2	2	3	5	1	1	1	2	2	1	1	1	2	2	2	2	2	1	2	2	2	2	2	1	1	1	2	2	2	2	2	2	2	1	2	2	2	2	1	2	2	2	2	2	2	2	2
26	3	3	2	2	3	1	3	1	1	2	2	1	1	1	2	2	2	2	2	1	1	1	1	2	2	1	1	1	2	1	2	2	2	2	2	1	2	2	2	2	1	2	2	2	2	2	2	2	2
24	3	3	2	2	4	1	3	1	2	1	2	1	1	1	2	2	2	2	1	1	1	2	2	2	2	1	1	1	2	1	2	2	2	2	2	1	2	2	2	2	1	2	2	2	2	2	2	2	2
33	3	1	2	2	3	1	1	1	2	2	2	1	2	1	2	2	2	2	#NULL!	1	1	1	1	1	2	1	1	1	2	1	1	2	2	1	2	2	1	2	2	2	1	2	2	2	2	2	2	2	2
28	3	1	2	2	2	1	3	1	3	1	1	1	2	1	2	2	2	2	#NULL!	1	1	1	1	1	2	1	1	1	2	1	2	2	2	2	2	2	2	2	2	1	1	2	2	2	2	2	2	2	2
20	3	1	2	2	3	1	3	1	1	2	2	1	1	2	2	2	2	2	1	1	2	1	1	2	2	1	1	1	2	1	2	2	2	2	2	1	2	2	2	2	1	2	2	2	2	2	2	2	2
25	3	3	2	2	2	1	1	1	3	1	1	1	1	2	2	2	2	2	3	1	2	1	1	1	2	1	1	1	2	1	2	1	2	2	2	2	2	2	2	1	1	2	2	2	2	2	2	2	2
21	3	3	2	2	2	4	3	1	3	1	1	1	1	1	2	2	2	2	3	1	2	1	1	2	2	1	1	1	2	1	1	2	2	2	2	1	2	2	2	2	1	2	2	2	2	2	2	2	2
25	3	1	2	1	4	1	1	1	3	1	1	1	1	2	2	2	2	2	3	1	2	1	2	1	2	1	1	1	2	1	2	2	2	2	2	1	2	2	2	2	1	2	2	2	2	2	2	2	2
30	2	1	2	2	4	1	3	1	2	2	2	1	1	1	2	2	2	2	3	1	1	1	1	1	2	1	1	1	2	1	2	2	2	2	2	2	2	2	2	1	1	2	2	2	2	2	2	2	2
28	2	1	2	2	3	5	3	1	3	1	1	1	2	1	2	2	2	2	#NULL!	1	2	1	1	2	2	1	1	1	2	2	2	2	2	2	2	1	2	2	2	2	1	2	2	2	2	2	2	2	2
31	3	1	2	2	3	1	3	1	3	1	1	1	2	1	2	2	2	2	#NULL!	1	1	1	1	2	2	1	1	1	2	2	2	2	2	2	2	1	2	2	2	2	1	2	2	2	2	2	2	2	2
25	5	1	2	2	3	5	3	1	3	1	1	1	1	1	2	2	2	2	1	1	1	1	1	2	2	1	1	1	2	1	2	2	2	2	2	1	2	2	2	2	1	2	2	2	2	2	2	2	2
25	3	6	2	2	3	5	3	1	3	1	1	1	1	2	2	2	2	2	2	1	2	1	1	2	2	1	1	1	2	1	2	2	2	2	2	1	2	2	2	2	1	2	2	2	2	2	2	2	2
26	3	1	2	2	1	1	3	1	3	1	1	1	2	1	2	2	2	2	#NULL!	1	1	2	2	2	2	1	1	1	2	1	2	2	2	2	2	1	2	2	2	2	1	2	2	2	2	2	2	2	2
20	4	2	2	2	4	1	3	1	3	1	1	1	1	1	2	2	2	2	1	1	1	1	1	2	2	1	1	1	1	1	1	2	2	2	2	1	2	2	2	2	1	2	2	2	2	2	2	2	2
28	3	3	2	2	3	5	3	1	3	1	1	1	1	1	2	2	2	2	1	1	2	1	1	2	2	1	1	1	2	1	2	2	2	2	2	1	2	2	2	2	1	2	2	2	2	2	2	2	2
29	3	1	2	2	3	5	3	1	3	1	1	1	2	1	2	2	2	2	#NULL!	1	1	1	1	2	2	1	1	1	2	1	2	2	2	2	2	1	2	2	2	2	1	2	2	2	2	2	2	2	2
27	3	1	2	2	3	5	3	1	2	2	2	1	2	1	2	2	2	2	#NULL!	1	1	1	1	1	2	1	1	1	2	1	2	2	1	2	2	1	2	2	2	2	1	2	2	2	2	2	2	2	2
30	1	1	2	2	1	5	3	1	2	1	2	1	2	1	2	2	2	2	#NULL!	1	2	2	2	2	2	1	1	1	2	2	2	2	2	2	2	1	2	2	2	2	1	2	2	2	2	2	2	2	2
33	2	2	2	2	3	5	3	1	3	1	1	1	1	1	2	2	2	2	3	1	2	1	2	2	2	1	1	1	2	2	2	2	2	2	2	1	2	2	2	2	1	2	2	2	2	2	2	2	2
20	2	3	2	2	3	1	1	1	3	1	1	1	1	1	2	2	2	2	3	1	2	2	2	2	2	1	1	1	2	1	2	1	2	1	2	1	2	2	2	2	1	2	2	2	2	2	2	2	2
25	2	1	2	2	3	1	1	1	3	1	1	1	2	1	2	2	2	2	#NULL!	1	1	2	2	2	2	1	1	1	2	1	2	2	2	2	2	1	2	2	2	2	1	2	2	2	2	2	2	2	2
30	1	1	2	2	1	1	1	1	3	1	1	1	1	2	2	2	2	2	2	1	2	1	2	2	2	1	1	1	2	2	2	2	2	2	2	1	2	2	2	2	1	2	2	2	2	2	2	2	2
28	3	1	2	2	3	5	1	1	3	1	1	1	2	1	2	2	2	2	#NULL!	1	1	1	1	2	2	1	1	1	2	1	2	2	2	2	2	1	2	2	2	2	1	2	2	2	2	2	2	2	2
30	3	1	2	2	2	5	1	1	3	1	1	1	2	1	2	2	2	2	#NULL!	1	1	1	1	2	2	1	1	1	2	2	2	2	2	2	2	1	2	2	2	2	1	2	2	2	2	2	2	2	2
25	3	1	2	2	2	1	1	1	3	1	1	1	1	1	2	2	2	2	1	1	1	1	1	2	2	1	1	1	2	2	1	2	2	2	2	2	2	2	2	1	1	2	2	2	2	2	2	2	2
25	1	1	2	2	2	5	3	1	3	1	1	1	2	1	2	2	2	2	#NULL!	1	2	2	2	2	2	1	1	1	2	1	2	2	2	2	2	1	2	2	2	2	1	2	2	2	2	2	2	2	2
23	3	1	2	2	4	2	1	1	3	1	2	1	1	2	2	2	2	2	2	1	2	1	2	1	2	1	1	1	2	1	2	2	2	2	2	2	2	2	2	1	1	2	2	2	2	2	2	2	2
35	2	1	2	2	3	1	1	1	3	1	1	1	2	1	2	2	2	2	#NULL!	1	1	1	1	2	2	1	1	1	2	2	2	2	2	2	2	1	2	2	2	2	1	2	2	2	2	2	2	2	2
26	1	1	2	2	4	5	1	1	3	1	1	1	1	1	2	2	2	2	1	1	1	1	1	2	2	1	1	1	2	1	2	2	2	2	2	1	2	2	2	2	1	2	2	2	2	2	2	2	2
25	2	5	2	2	3	5	1	1	2	1	1	1	2	1	2	2	2	2	#NULL!	1	1	1	1	2	2	1	1	1	2	1	2	2	2	2	2	1	2	2	2	2	1	2	2	2	2	2	2	2	2
22	2	1	2	2	3	1	3	1	2	1	1	1	2	1	2	2	2	2	#NULL!	1	1	1	1	2	2	1	1	1	2	2	2	2	2	2	2	1	2	2	2	2	1	2	2	2	2	2	2	2	2
25	1	1	2	2	3	1	3	1	2	1	2	1	2	1	2	2	2	2	#NULL!	1	2	1	1	2	2	1	1	1	2	1	2	2	2	2	2	1	2	2	2	2	1	2	2	2	2	2	2	2	2
28	2	1	2	2	3	4	3	1	3	1	1	1	1	1	2	2	2	2	2	1	2	1	1	1	2	1	1	1	2	1	2	2	2	2	2	1	2	2	2	2	1	2	2	2	2	2	2	2	2
35	3	5	2	2	4	1	3	1	3	1	1	1	1	1	2	2	2	2	2	1	2	1	1	1	2	1	1	1	2	1	2	2	2	2	2	2	2	2	2	1	1	2	2	2	2	2	2	2	2
25	1	5	2	1	5	2	3	1	2	1	1	1	2	1	2	2	2	2	#NULL!	1	2	1	1	1	2	1	1	1	2	1	2	2	2	2	2	1	2	2	2	2	1	2	2	2	2	2	2	2	2
25	3	1	2	2	4	1	3	1	3	1	1	1	2	1	2	2	2	2	#NULL!	1	1	1	1	1	2	1	1	1	2	1	2	2	2	2	2	1	2	2	2	2	1	2	2	2	2	2	2	2	2
31	1	1	2	2	3	5	1	1	3	1	1	1	2	1	2	2	2	2	#NULL!	1	2	1	1	1	2	1	1	1	2	2	2	1	2	2	2	2	2	2	2	1	1	2	2	2	2	2	2	2	2
25	3	1	2	1	3	1	3	1	2	1	1	1	1	2	2	2	2	2	2	1	1	1	2	1	2	1	1	1	2	1	2	1	2	1	2	2	2	2	2	1	1	2	2	2	2	2	2	2	2
25	3	1	2	2	3	1	1	1	3	1	1	1	1	1	2	2	2	2	1	1	1	1	1	2	2	1	1	1	2	1	2	2	2	2	2	2	2	2	2	1	2	1	1	1	1	1	2	2	2
22	3	1	2	2	3	1	2	1	3	1	1	1	2	1	2	2	2	2	#NULL!	1	2	2	2	2	2	1	1	1	2	2	2	2	2	2	2	1	2	2	2	2	1	2	2	2	2	2	2	2	2
31	3	1	2	2	3	1	1	1	2	1	1	1	2	1	2	2	2	2	#NULL!	1	1	2	2	2	2	1	1	1	2	1	2	2	2	2	2	2	2	2	2	1	1	2	2	2	2	2	2	2	2
28	5	1	2	1	3	1	3	1	3	1	1	1	1	2	2	2	2	2	2	1	1	1	1	1	2	1	1	1	1	1	2	2	2	2	2	2	2	2	2	1	1	2	2	2	2	2	2	2	2
20	1	5	2	2	3	2	1	1	3	1	1	1	1	2	2	2	2	2	1	1	2	1	1	1	2	1	1	1	2	1	2	1	2	2	2	2	2	2	2	1	1	2	2	2	2	2	2	2	2
29	3	1	2	2	3	1	3	1	3	1	1	1	2	1	2	2	2	2	#NULL!	1	2	2	2	2	2	1	1	1	2	2	2	2	2	2	2	1	2	2	2	2	1	2	2	2	2	2	2	2	2
28	3	1	2	1	3	5	3	1	2	1	1	1	2	1	2	2	2	2	#NULL!	1	2	1	2	2	2	1	1	1	2	1	2	2	2	2	2	1	2	2	2	2	1	2	2	2	2	2	2	2	2
25	3	1	2	2	3	4	1	1	1	2	2	1	2	2	2	1	2	2	#NULL!	1	1	1	1	2	2	1	1	1	2	1	2	2	2	2	2	1	2	2	2	2	1	2	2	2	2	2	2	2	2
35	1	1	2	1	3	1	3	1	2	1	1	1	2	2	2	1	2	2	#NULL!	1	1	1	1	2	2	1	1	1	2	1	2	2	2	2	2	2	2	2	2	1	1	2	2	2	2	2	2	2	2
28	3	5	2	2	5	1	1	1	2	1	1	1	1	2	2	2	2	2	1	1	1	2	2	2	2	1	1	1	2	2	2	2	2	2	2	1	2	2	2	2	1	2	2	2	2	2	2	2	2
30	3	1	2	1	4	1	3	1	2	1	1	1	1	2	2	2	2	2	1	1	1	1	1	1	2	1	1	1	2	2	2	2	2	2	2	2	2	2	2	1	1	2	2	2	2	2	2	2	2
30	3	1	2	2	3	5	3	1	1	2	1	1	2	2	2	2	1	2	#NULL!	1	1	2	2	2	2	1	1	1	2	1	2	2	2	2	2	2	2	2	2	1	1	2	2	2	2	2	2	2	2
27	4	1	2	2	4	1	3	1	2	1	1	1	2	2	2	2	1	2	#NULL!	1	1	2	1	2	2	1	1	1	2	2	2	2	2	2	2	2	2	2	2	1	1	2	2	2	2	2	2	2	2
28	3	5	2	2	3	5	3	1	2	1	1	1	2	2	2	1	2	2	#NULL!	1	1	2	2	2	2	1	1	1	2	2	2	2	2	2	2	1	2	2	2	2	1	2	2	2	2	2	2	2	2
27	4	1	2	2	4	2	3	1	3	1	1	1	2	2	2	1	2	2	#NULL!	1	1	1	1	2	2	1	1	1	2	1	2	2	2	2	2	1	2	2	2	2	1	2	2	2	2	2	2	2	2
30	2	1	2	2	3	1	2	1	1	2	1	1	2	2	2	1	2	2	#NULL!	1	2	2	2	2	2	1	1	1	2	1	2	2	2	2	2	1	2	2	2	2	1	2	2	2	2	2	2	2	2
28	1	1	2	2	3	5	1	1	2	1	1	1	2	2	2	1	2	2	#NULL!	1	1	1	2	2	2	1	1	1	2	1	2	2	2	2	2	1	2	2	2	2	1	2	2	2	2	2	2	2	2
30	2	1	2	2	2	5	3	1	3	1	1	1	1	2	2	1	2	2	2	1	1	1	2	2	2	1	1	1	2	1	2	2	2	2	2	1	2	2	2	2	1	2	2	2	2	2	2	2	2
30	2	1	2	1	3	3	3	1	2	1	1	1	2	2	2	1	2	2	#NULL!	1	1	1	1	2	2	1	1	1	2	2	2	2	2	1	2	2	2	2	2	1	1	2	2	2	2	2	2	2	2
30	3	6	3	2	3	2	2	1	1	2	1	1	2	2	2	1	2	2	#NULL!	1	1	2	2	2	2	1	1	1	2	1	2	2	2	2	2	1	2	2	2	2	1	2	2	2	2	2	2	2	2
24	3	1	2	2	5	5	1	1	3	1	1	1	2	2	2	1	2	2	#NULL!	1	1	1	1	2	2	1	1	1	2	1	2	2	2	2	2	1	2	2	2	2	1	2	2	2	2	2	2	2	2
25	3	3	2	2	3	1	3	1	3	1	1	1	1	2	2	2	2	2	1	1	1	1	1	1	2	1	1	1	1	1	2	2	1	2	2	1	2	2	2	2	1	2	2	2	2	2	2	2	2
18	3	1	2	2	3	5	2	1	2	9	1	1	2	2	2	1	2	2	#NULL!	1	2	1	1	2	2	1	1	1	2	2	2	2	1	2	2	1	2	2	2	2	1	2	2	2	2	2	2	2	2
33	3	1	2	2	3	5	1	1	2	9	1	1	2	2	2	2	1	2	#NULL!	1	1	2	2	2	2	1	1	1	2	2	2	2	2	1	2	1	2	2	2	2	1	2	2	2	2	2	2	2	2
28	3	1	2	2	3	1	1	1	3	1	1	1	1	2	2	2	1	2	2	1	1	1	1	2	2	1	1	1	2	1	2	2	2	2	2	1	2	2	2	2	1	2	2	2	2	2	2	2	2
28	3	2	2	2	2	1	3	1	3	1	1	1	1	2	2	2	2	2	1	1	1	2	2	2	2	1	1	1	2	1	2	2	2	2	2	2	2	2	2	1	1	2	2	2	2	2	2	2	2
30	3	1	2	1	3	1	2	1	3	1	1	1	1	2	2	2	2	2	1	1	1	1	1	1	2	1	1	1	2	1	2	2	2	2	2	1	2	2	2	2	1	2	2	2	2	2	2	2	2
22	3	2	1	2	#NULL!	#NULL!	2	1	1	2	1	1	2	2	2	1	2	2	#NULL!	1	1	1	1	1	2	1	1	1	2	1	2	2	2	2	2	2	2	2	2	1	1	2	2	2	2	2	2	2	2
40	3	1	2	2	3	1	1	1	2	9	1	1	1	2	2	2	2	2	3	1	1	1	1	1	2	1	1	1	2	1	2	2	2	2	2	1	2	2	2	2	1	2	2	2	2	2	2	2	2
28	3	1	2	2	4	1	3	1	1	2	1	1	1	2	2	1	2	2	3	1	1	1	1	2	2	1	1	1	2	1	2	2	2	2	2	1	2	2	2	2	1	2	2	2	2	2	2	2	2
18	4	1	2	2	5	4	3	1	2	9	3	1	2	2	2	1	2	2	#NULL!	1	2	1	1	2	2	1	1	1	2	2	2	2	2	2	2	1	2	2	2	2	1	2	2	2	2	2	2	2	2
28	3	1	2	2	3	4	3	1	3	1	1	1	1	2	2	1	2	2	2	1	1	1	1	2	2	1	1	1	2	1	2	2	2	2	2	1	2	2	2	2	1	2	2	2	2	2	2	2	2
30	4	1	2	2	4	4	1	1	2	1	1	1	1	1	2	2	2	2	1	1	1	1	1	1	2	1	1	1	2	1	2	2	2	2	2	1	2	2	2	2	1	2	2	2	2	2	2	2	2
22	4	2	2	2	4	1	3	1	2	1	1	1	1	2	2	2	1	2	2	1	1	1	1	1	2	1	1	1	2	1	2	2	2	2	2	1	2	2	2	2	1	2	2	2	2	2	2	2	2
28	5	1	2	1	#NULL!	#NULL!	3	1	3	1	1	1	1	2	2	2	2	2	1	1	1	1	1	1	2	1	1	1	2	1	2	2	2	2	2	1	2	2	2	2	1	2	2	2	2	2	2	2	2
24	4	1	2	2	4	2	3	1	2	1	2	1	1	2	2	1	2	2	2	1	1	1	1	1	2	1	1	1	2	2	2	1	2	2	2	1	2	2	2	2	1	2	2	2	2	2	2	2	2
28	2	1	1	2	#NULL!	#NULL!	2	1	2	1	1	1	1	2	2	1	2	2	3	1	1	1	2	2	2	1	1	1	2	1	2	2	2	2	2	1	2	2	2	2	1	2	2	2	2	2	2	2	2
24	4	1	2	2	5	2	3	1	2	1	2	1	1	1	2	2	2	2	2	1	1	1	1	1	2	1	1	1	2	2	2	1	2	2	2	1	2	2	2	2	1	2	2	2	2	2	2	2	2
23	2	2	2	2	4	4	3	1	2	1	1	1	1	2	2	2	2	2	2	1	1	1	1	1	2	1	1	1	2	1	2	2	2	2	2	2	2	2	2	1	1	2	2	2	2	2	2	2	2
30	5	1	2	2	3	1	3	1	2	1	1	1	2	2	2	1	2	2	#NULL!	1	1	1	1	2	2	1	1	1	2	2	2	2	2	1	2	2	2	2	2	1	1	2	2	2	2	2	2	2	2
35	1	3	2	2	3	1	1	1	3	1	1	1	2	2	2	1	2	2	#NULL!	1	1	1	1	2	2	1	1	1	2	1	2	2	2	2	2	1	2	2	2	2	1	2	2	2	2	2	2	2	2
32	1	1	2	2	1	5	3	1	2	1	1	1	1	2	2	2	2	2	3	1	1	1	2	2	2	1	1	1	2	1	2	2	2	2	2	1	2	2	2	2	1	2	2	2	2	2	2	2	2
27	1	2	2	2	2	1	3	1	1	2	2	1	2	2	2	1	2	2	#NULL!	1	2	2	2	2	2	1	1	2	2	2	2	2	2	2	2	1	2	2	2	2	2	2	2	2	2	1	2	2	2
27	1	2	2	1	1	1	3	1	1	2	1	1	2	1	2	2	2	2	#NULL!	1	2	2	2	2	2	2	1	2	2	2	2	2	2	2	2	1	2	2	2	2	1	2	2	2	2	2	2	2	2
27	1	2	2	2	2	1	3	1	2	2	1	1	2	1	2	2	2	2	#NULL!	1	2	2	2	2	2	1	1	2	2	2	2	2	2	2	2	1	2	2	2	2	1	2	2	2	2	2	2	2	2
27	1	2	2	1	1	1	3	1	1	2	2	1	1	1	2	2	2	2	3	1	2	2	1	2	2	1	1	2	1	2	2	2	2	2	2	1	2	2	2	2	2	2	2	2	2	1	2	2	2
32	1	2	2	1	2	1	3	1	1	2	2	1	2	2	2	1	2	2	#NULL!	1	2	2	2	2	2	1	1	2	2	2	2	2	2	2	2	1	2	2	2	2	1	2	2	2	2	2	2	2	2
19	1	1	2	1	2	1	3	1	1	2	2	1	2	2	2	1	2	2	#NULL!	1	2	2	2	2	2	1	1	2	2	1	2	2	2	2	2	1	2	2	2	2	2	2	2	2	2	1	2	2	2
27	1	2	2	1	1	1	3	1	3	1	1	1	2	2	2	1	2	2	#NULL!	1	2	2	2	2	2	1	1	2	2	2	2	2	2	2	2	1	2	2	2	2	2	2	1	2	2	2	2	2	2
26	1	2	2	2	1	1	3	1	1	2	2	1	2	1	2	2	2	2	#NULL!	1	2	2	2	2	2	1	1	2	1	2	2	2	2	2	2	1	2	2	2	2	2	2	1	2	2	2	2	2	2
27	1	2	2	1	1	1	1	1	2	2	1	1	2	2	2	1	2	2	#NULL!	1	2	2	2	2	2	1	1	2	2	2	2	2	2	2	2	1	2	2	2	2	2	2	2	2	2	1	2	2	2
23	1	2	2	2	1	1	3	1	1	2	1	1	2	1	2	2	2	1	#NULL!	1	2	2	2	2	2	1	1	2	2	1	2	2	2	2	2	1	2	2	2	2	1	2	2	2	2	2	2	2	2
23	1	2	2	2	2	1	3	1	1	2	2	1	2	1	2	2	2	2	#NULL!	1	2	2	2	2	2	1	1	2	2	1	2	2	2	2	2	1	2	2	2	2	1	2	2	2	2	2	2	2	2
27	1	2	2	1	1	1	1	1	2	2	1	1	2	2	2	1	1	2	#NULL!	1	2	2	2	2	2	1	1	2	2	2	2	2	2	2	2	1	2	2	2	2	2	2	2	2	2	1	2	2	2
26	1	2	2	2	2	1	3	1	3	1	1	1	2	1	2	1	2	2	#NULL!	1	2	2	2	2	2	1	1	2	1	2	2	2	2	2	2	1	2	2	2	2	2	2	1	2	2	2	2	2	2
27	1	2	2	1	1	1	3	1	3	1	1	1	2	2	2	1	2	2	#NULL!	1	2	2	2	2	2	1	1	2	2	2	2	2	2	2	2	1	2	2	2	2	2	2	1	2	2	2	2	2	2
19	1	1	2	1	1	1	3	1	1	2	2	1	2	2	2	1	2	2	#NULL!	1	2	2	2	2	2	1	1	2	2	1	2	2	2	2	2	1	2	2	2	2	2	2	2	2	2	1	2	2	2
32	1	2	2	1	1	1	3	1	1	2	2	1	2	2	2	1	2	2	#NULL!	1	2	2	2	2	2	1	1	2	2	2	2	2	2	2	2	1	2	2	2	2	1	2	2	2	2	2	2	2	2
27	1	2	2	1	1	1	3	1	1	2	2	1	1	1	2	2	2	2	3	1	2	2	1	2	2	1	1	2	1	2	2	2	2	2	2	1	2	2	2	2	2	2	2	2	2	1	2	2	2
27	1	2	2	2	2	1	3	1	2	2	2	1	2	1	2	2	2	2	#NULL!	1	2	2	2	2	2	1	1	2	2	2	2	2	2	2	2	1	2	2	2	2	1	2	2	2	2	2	2	2	2
27	1	2	2	1	1	1	3	1	1	2	1	1	2	1	2	2	2	2	#NULL!	1	2	2	2	2	2	2	1	2	2	2	2	2	2	2	2	1	2	2	2	2	1	2	2	2	2	2	2	2	2
27	1	2	2	2	1	1	3	1	1	2	2	1	2	2	2	1	2	2	#NULL!	1	2	2	2	2	2	1	1	2	2	2	2	2	2	2	2	1	2	2	2	2	2	2	2	2	2	1	2	2	2
21	4	1	2	2	3	5	3	1	3	1	1	1	1	1	2	1	2	2	3	1	1	2	2	2	2	1	1	1	2	1	2	2	2	2	2	1	2	2	2	2	1	2	2	2	2	2	2	2	2
23	3	1	2	2	3	1	3	1	3	1	1	1	1	2	2	2	2	2	2	1	1	2	1	1	2	1	1	1	2	1	2	2	2	2	2	1	2	2	2	2	1	2	2	2	2	2	2	2	2
25	3	1	2	2	3	5	3	1	3	1	1	1	1	2	2	1	2	2	1	1	1	1	2	1	2	1	1	1	2	1	2	2	2	2	2	2	2	2	2	1	1	2	2	2	2	2	2	2	2
35	1	1	2	2	3	5	3	1	3	1	1	1	1	1	2	2	2	2	2	1	1	2	2	2	2	1	1	1	2	1	2	2	2	2	2	1	2	2	2	2	1	2	2	2	2	2	2	2	2
32	3	1	2	2	3	1	3	1	2	2	2	1	1	1	2	2	2	2	2	1	1	2	2	2	2	1	1	1	2	1	2	2	2	1	2	1	2	2	2	2	1	2	2	2	2	2	2	2	2
27	3	1	2	2	3	1	3	1	2	2	2	1	1	1	2	1	2	2	2	1	1	2	2	2	2	1	1	1	2	1	2	2	2	2	2	1	2	2	2	2	1	2	2	2	2	2	2	2	2
29	1	1	2	2	1	1	3	2	2	2	2	1	1	1	2	2	2	2	2	1	1	2	2	2	2	1	1	1	2	1	2	2	2	2	2	1	2	2	2	2	1	2	2	2	2	2	2	2	2
25	2	1	2	2	3	1	3	1	3	1	1	1	2	1	2	2	2	2	#NULL!	1	1	2	2	2	2	1	1	1	2	1	2	2	2	2	2	1	2	2	2	2	1	2	2	2	2	2	2	2	2
20	2	2	2	2	3	2	3	1	3	1	1	1	2	1	2	2	2	2	#NULL!	1	2	2	2	2	2	1	1	1	2	1	2	1	2	1	2	1	2	2	2	2	1	2	2	2	2	2	2	2	2
33	2	3	2	2	1	5	2	1	3	1	1	1	2	1	2	2	2	2	#NULL!	1	2	1	2	2	2	1	1	1	2	1	2	2	2	2	2	1	2	2	2	2	1	2	2	2	2	2	2	2	2
30	1	1	2	2	1	5	3	1	2	1	2	1	2	1	2	2	2	2	#NULL!	1	2	1	2	2	2	1	1	1	2	2	2	2	2	2	2	2	2	2	2	1	1	2	2	2	2	2	2	2	2
27	4	1	2	2	3	2	3	1	2	2	2	1	2	1	2	2	2	2	#NULL!	1	1	1	1	1	2	1	1	1	2	1	2	2	1	2	2	1	2	2	2	2	1	2	2	2	2	2	2	2	2
29	3	1	2	2	3	5	3	1	3	1	1	1	2	1	2	2	2	2	#NULL!	1	1	1	1	2	2	1	1	1	2	1	2	2	2	2	2	1	2	2	2	2	1	2	2	2	2	2	2	2	2
28	3	2	2	2	3	5	3	1	3	1	1	1	2	1	2	2	2	2	#NULL!	1	2	1	1	2	2	1	1	1	2	2	2	2	2	2	2	1	2	2	2	2	1	2	2	2	2	2	2	2	2
20	3	3	2	2	5	1	3	1	3	1	1	1	2	1	2	2	2	2	#NULL!	1	1	1	1	2	2	1	1	1	1	1	1	2	2	2	2	1	2	2	2	2	1	2	2	2	2	2	2	2	2
26	3	1	2	2	1	1	3	1	3	1	1	1	2	1	2	2	2	2	#NULL!	1	1	2	2	2	2	1	1	1	2	1	2	2	2	2	2	1	2	2	2	2	1	2	2	2	2	2	2	2	2
40	3	1	2	2	3	1	1	1	2	9	1	1	1	2	2	2	2	2	3	1	1	1	1	1	2	1	1	1	2	1	2	2	2	2	2	1	2	2	2	2	1	2	2	2	2	2	2	2	2
22	3	1	2	2	3	5	2	1	1	2	1	1	1	2	2	1	2	2	3	1	1	1	1	1	2	1	1	1	2	1	2	1	2	2	2	2	2	2	2	1	1	2	2	2	2	2	2	2	2
30	3	1	2	1	3	1	2	1	3	1	1	1	1	1	2	2	2	2	1	1	1	1	1	1	2	1	1	1	2	1	2	2	2	2	2	1	2	2	2	2	1	2	2	2	2	2	2	2	2
32	1	1	2	2	1	5	3	1	2	1	1	1	1	2	2	2	1	2	3	1	1	1	2	2	2	1	1	1	2	1	2	2	2	2	2	1	2	2	2	2	1	2	2	2	2	2	2	2	2
35	1	1	2	2	3	1	3	1	3	1	1	1	2	2	2	1	2	2	#NULL!	1	1	1	1	2	2	1	1	1	2	1	2	2	2	2	2	1	2	2	2	2	1	2	2	2	2	2	2	2	2
30	3	2	2	2	4	4	3	1	2	1	1	1	1	2	2	1	2	2	2	1	1	1	1	2	2	1	1	1	2	1	2	2	2	1	2	2	2	2	2	1	1	2	2	2	2	2	2	2	2
23	3	1	2	2	5	4	3	1	2	1	1	1	1	2	2	2	1	2	2	1	1	1	1	2	2	1	1	1	2	1	2	2	2	2	2	2	2	2	2	1	1	2	2	2	2	2	2	2	2
24	5	1	2	2	4	2	3	1	2	1	2	1	1	1	2	1	2	2	2	1	1	1	1	1	2	1	1	1	2	2	2	1	2	2	2	1	2	2	2	2	1	2	2	2	2	2	2	2	2
28	3	1	1	2	#NULL!	#NULL!	2	1	2	1	1	1	1	2	2	1	2	2	3	1	1	1	2	2	2	1	1	2	2	1	2	2	2	2	2	1	2	2	2	2	1	2	2	2	2	2	2	2	2
24	4	1	2	2	4	2	3	1	2	1	2	1	2	2	2	1	2	2	#NULL!	1	1	1	1	1	2	1	1	1	2	2	2	1	2	2	2	1	2	2	2	2	1	2	2	2	2	2	2	2	2
28	4	1	2	1	#NULL!	#NULL!	3	1	3	1	1	1	1	2	2	2	2	2	1	1	1	1	1	1	2	1	1	1	2	1	2	2	2	2	2	1	2	2	2	2	1	2	2	2	2	2	2	2	2
22	4	1	2	2	5	1	3	1	2	1	1	1	1	2	2	2	1	2	2	1	1	1	1	1	2	1	1	1	2	1	2	2	2	2	2	1	2	2	2	2	1	2	2	2	2	2	2	2	2
30	4	1	1	2	#NULL!	#NULL!	1	1	2	1	1	1	1	1	2	2	2	2	1	1	1	1	1	1	2	1	1	1	2	1	2	2	2	2	2	1	2	2	2	2	1	2	2	2	2	2	2	2	2
28	3	1	2	2	3	4	3	1	3	1	1	1	1	2	2	1	2	2	2	1	1	1	1	2	2	1	1	1	2	1	2	2	2	2	2	1	2	2	2	2	1	2	2	2	2	2	2	2	2
18	5	1	2	2	4	4	3	1	2	9	3	1	2	2	2	1	2	2	#NULL!	1	2	1	1	2	2	1	1	1	2	1	2	2	2	1	2	1	2	2	2	2	1	2	2	2	2	2	2	2	2
28	3	1	2	2	5	1	3	1	1	2	1	1	1	2	2	1	2	2	3	1	1	1	1	2	2	1	1	1	2	1	2	2	2	2	2	1	2	2	2	2	1	2	2	2	2	2	2	2	2
28	3	1	2	2	3	1	3	1	3	1	1	1	1	2	2	2	2	2	1	1	1	1	1	1	2	1	1	1	2	1	2	2	2	2	2	2	2	2	2	1	1	2	2	2	2	2	2	2	2
28	3	1	2	2	3	1	1	1	3	1	1	1	1	2	2	2	1	2	2	1	1	1	1	2	2	1	1	1	2	1	2	2	2	2	2	1	2	2	2	2	1	2	2	2	2	2	2	2	2
33	3	1	2	2	3	5	1	1	2	9	1	1	1	2	2	2	1	2	2	1	1	2	2	2	2	1	1	1	2	2	2	2	2	1	2	1	2	2	2	2	1	2	2	2	2	2	2	2	2
18	3	1	1	2	#NULL!	#NULL!	2	1	2	9	1	1	2	2	2	1	2	2	#NULL!	1	2	1	1	2	2	1	1	1	2	2	2	2	1	2	2	1	2	2	2	2	1	2	2	2	2	2	2	2	2
25	3	3	2	2	2	1	3	1	3	2	1	1	1	2	2	2	2	2	1	1	1	1	1	1	2	1	1	1	1	1	2	2	1	2	2	1	2	2	2	2	1	2	2	2	2	2	2	2	2
24	3	1	2	2	5	5	1	1	3	1	1	1	2	2	2	1	2	2	#NULL!	1	1	1	1	2	2	1	1	1	2	1	2	2	2	2	2	1	2	2	2	2	1	2	2	2	2	2	2	2	2
30	3	6	3	2	3	2	2	1	1	2	1	1	2	2	2	1	2	2	#NULL!	1	1	2	2	2	2	1	1	2	2	1	2	2	2	2	2	1	2	2	2	2	1	2	2	2	2	2	2	2	2
30	3	1	2	1	3	3	3	1	2	1	1	1	2	2	2	1	2	2	#NULL!	1	1	1	1	2	2	1	1	1	2	2	2	2	2	1	2	2	2	2	2	1	1	2	2	2	2	2	2	2	2
30	3	1	2	2	3	5	3	1	3	1	1	1	1	2	2	1	2	2	3	1	1	1	2	2	2	1	1	1	2	1	2	2	2	2	2	1	2	2	2	2	1	2	2	2	2	2	2	2	2
30	3	1	2	2	3	1	2	1	1	2	1	1	1	2	2	1	2	2	3	1	2	2	2	2	2	1	1	1	2	1	2	2	2	2	2	1	2	2	2	2	1	2	2	2	2	2	2	2	2
28	1	1	2	2	3	5	1	1	2	1	1	1	2	2	2	1	2	2	#NULL!	1	1	1	2	2	2	1	1	1	2	1	2	2	2	2	2	1	2	2	2	2	1	2	2	2	2	2	2	2	2
27	4	1	2	2	4	2	3	1	3	1	1	1	2	2	2	1	2	2	#NULL!	1	1	1	1	2	2	1	1	1	2	1	2	2	2	2	2	1	2	2	2	2	1	2	2	2	2	2	2	2	2
28	3	1	2	2	3	5	3	1	1	2	1	1	2	2	2	1	2	2	#NULL!	1	1	2	2	2	2	1	1	1	2	2	2	2	2	2	2	1	2	2	2	2	1	2	2	2	2	2	2	2	2
27	3	1	2	2	5	1	3	1	2	1	1	1	1	2	2	2	1	2	2	1	1	2	1	2	2	1	1	1	2	1	2	2	2	2	2	2	2	2	2	1	1	2	2	2	2	2	2	2	2
30	3	1	2	2	3	5	3	1	1	2	1	1	2	2	2	2	1	2	#NULL!	1	1	2	2	2	2	1	1	1	2	1	2	2	2	2	2	2	2	2	2	1	1	2	2	2	2	2	2	2	2
30	3	1	2	1	2	1	3	1	2	1	1	1	1	2	2	2	2	2	1	1	1	1	1	1	2	1	1	1	2	2	2	2	2	2	2	2	2	2	2	1	1	2	2	2	2	2	2	2	2
28	4	5	2	2	2	1	3	1	2	1	1	1	1	2	2	2	2	2	1	1	1	2	2	2	2	1	1	1	2	2	2	2	2	2	2	1	2	2	2	2	1	2	2	2	2	2	2	2	2
35	1	1	2	1	3	1	3	1	2	1	1	1	1	2	2	2	1	2	2	1	1	1	1	2	2	1	1	1	2	2	2	2	2	2	2	2	2	2	2	1	1	2	2	2	2	2	2	2	2
25	3	1	2	2	3	4	1	1	3	1	1	1	1	2	2	1	2	2	2	1	1	1	1	2	2	1	1	1	2	1	2	2	2	2	2	1	2	2	2	2	1	2	2	2	2	2	2	2	2
36	1	2	2	2	1	1	3	1	1	2	1	1	2	1	2	2	2	2	#NULL!	1	2	2	2	2	2	1	1	2	2	2	2	2	2	2	2	1	2	2	2	2	2	2	2	2	2	1	2	2	2
19	1	2	2	1	2	1	3	1	2	2	2	1	1	1	2	2	2	2	2	1	2	2	2	2	2	1	1	2	2	2	2	2	2	2	2	1	2	2	2	2	2	2	2	2	2	1	2	2	2
24	1	2	2	1	1	1	3	1	2	1	1	1	2	1	2	2	2	2	#NULL!	1	2	2	2	2	2	1	1	2	2	1	2	2	2	2	2	1	2	2	2	2	2	2	2	2	2	1	2	2	2
28	1	2	2	1	2	1	3	1	1	2	2	1	2	1	2	1	2	2	#NULL!	1	2	2	1	2	2	1	1	2	1	2	2	2	2	2	2	1	2	2	2	2	1	2	2	2	2	2	2	2	2
30	1	2	2	1	1	1	3	1	1	2	1	1	2	1	2	2	2	2	#NULL!	1	2	2	2	2	2	1	1	2	1	2	2	2	2	2	2	1	2	2	2	2	2	2	2	2	2	1	2	2	2
25	1	2	2	1	2	1	3	1	1	2	2	1	2	1	2	2	2	2	#NULL!	1	2	2	2	2	2	1	1	2	1	2	2	2	2	2	2	1	2	2	2	2	1	2	2	2	2	2	2	2	2
22	1	2	2	2	1	2	3	1	1	2	2	1	2	1	2	1	2	2	#NULL!	1	2	2	2	2	2	1	1	1	2	1	2	2	2	2	2	1	2	2	2	2	2	2	2	2	2	1	2	2	2
21	1	2	2	1	1	1	3	1	1	2	2	1	2	2	2	1	1	2	#NULL!	1	2	2	2	2	2	1	1	2	2	2	2	2	2	2	2	1	2	2	2	2	2	2	2	2	2	1	2	2	2
38	1	2	2	2	2	2	3	1	1	2	2	1	2	1	2	1	2	2	#NULL!	1	2	2	2	2	2	1	1	1	2	1	2	2	2	2	2	1	2	2	2	2	2	2	2	2	2	1	2	2	2
27	1	2	2	1	1	1	3	1	2	2	1	1	2	1	2	1	1	2	#NULL!	1	2	2	2	2	2	1	1	2	2	2	2	2	2	2	2	1	2	2	2	2	2	2	2	2	2	1	2	2	2
27	1	2	2	2	2	1	3	1	2	2	1	1	2	1	2	1	2	2	#NULL!	1	2	2	2	2	2	1	1	2	2	2	2	2	2	2	2	1	2	2	2	2	2	2	1	2	2	2	2	2	2
40	1	2	2	1	1	1	3	1	2	2	1	1	2	1	2	1	1	2	#NULL!	1	2	2	2	2	2	1	1	1	2	2	2	2	2	2	2	1	2	2	2	2	1	2	2	2	2	2	2	2	2
42	1	2	2	1	2	1	3	1	2	1	1	1	2	1	2	1	2	2	#NULL!	1	2	2	2	2	2	1	1	1	2	2	2	2	2	2	2	1	2	2	2	2	2	2	1	2	2	2	2	2	2
32	1	2	2	1	4	1	3	1	2	2	1	1	2	1	2	1	2	2	#NULL!	1	2	2	2	2	2	1	1	1	2	1	1	1	2	2	2	1	2	2	2	2	1	2	2	2	2	2	2	2	2
40	1	2	2	1	4	1	3	1	2	2	1	1	2	1	2	2	2	2	#NULL!	1	2	2	2	2	2	1	1	2	2	2	2	2	2	2	2	1	2	2	2	2	2	2	1	2	2	2	2	2	2
35	1	2	2	1	2	1	2	1	2	2	1	1	2	2	2	1	2	2	#NULL!	1	2	2	2	2	2	1	1	2	2	2	2	2	2	2	2	1	2	2	2	2	1	2	2	2	2	2	2	2	2
37	1	2	2	1	3	1	3	1	2	2	1	1	2	1	2	1	1	2	#NULL!	1	2	2	2	2	2	1	1	2	2	1	2	2	2	2	2	1	2	2	2	2	1	2	2	2	2	2	2	2	2
27	1	2	2	2	1	1	3	1	2	2	1	1	2	2	1	1	2	2	#NULL!	1	2	2	2	2	2	1	1	1	1	2	2	2	2	2	2	1	2	2	2	2	1	2	2	2	2	2	2	2	2
40	1	2	2	1	3	1	3	1	1	2	1	1	1	1	2	2	2	2	3	1	2	2	2	2	2	1	1	2	1	2	2	2	2	2	2	1	2	2	2	2	2	2	2	2	2	1	2	2	2
39	1	1	2	2	1	1	3	1	1	2	1	1	1	1	2	2	2	2	3	1	2	2	2	2	2	1	1	2	2	2	2	2	2	2	2	1	2	2	2	2	1	2	2	2	2	2	2	2	2
35	1	2	2	2	2	1	3	1	1	1	1	1	2	1	2	2	2	2	#NULL!	1	2	2	2	2	2	2	1	2	2	2	2	2	2	2	2	1	2	2	2	2	2	2	2	2	2	1	2	2	2
38	1	2	2	2	5	1	3	1	1	2	1	1	2	1	2	2	2	2	#NULL!	1	2	2	2	2	2	1	1	2	2	2	2	2	2	2	2	1	2	2	2	2	2	2	2	2	2	1	2	2	2
25	3	6	2	2	3	5	3	1	3	1	1	1	1	2	2	2	2	2	2	1	2	1	1	2	2	1	1	1	2	1	2	2	2	2	2	1	2	2	2	2	1	2	2	2	2	2	2	2	2
25	3	3	2	2	3	5	3	1	3	1	1	1	1	1	2	2	2	2	2	1	1	1	1	2	2	1	1	1	2	1	2	2	2	2	2	1	2	2	2	2	1	2	2	2	2	2	2	2	2
31	3	1	2	2	3	1	3	1	3	1	1	1	2	1	2	2	2	2	#NULL!	1	1	1	1	2	2	1	1	1	2	2	2	2	2	2	2	1	2	2	2	2	1	2	2	2	2	2	2	2	2
28	3	1	2	2	2	5	3	1	3	1	1	1	2	1	2	2	2	2	#NULL!	1	2	1	1	2	2	1	1	1	2	2	2	2	2	2	2	1	2	2	2	2	1	2	2	2	2	2	2	2	2
30	4	1	2	2	2	1	3	1	1	2	2	1	2	1	2	2	2	2	#NULL!	1	1	1	1	1	2	1	1	1	2	1	2	2	2	2	2	2	2	2	2	1	1	2	2	2	2	2	2	2	2
25	4	1	2	1	4	5	1	1	3	1	1	1	1	2	2	2	2	2	3	1	2	1	2	1	2	1	1	1	2	1	2	2	2	2	2	1	2	2	2	2	1	2	2	2	2	2	2	2	2
21	4	2	2	2	4	4	3	1	3	1	1	1	2	1	2	2	2	2	#NULL!	1	2	1	1	2	2	1	1	1	2	1	1	2	2	2	2	1	2	2	2	2	1	2	2	2	2	2	2	2	2
25	4	3	2	2	3	5	3	1	3	1	1	1	2	2	2	2	2	2	#NULL!	1	2	1	1	1	2	1	1	1	2	1	2	1	2	2	2	2	2	2	2	1	1	2	2	2	2	2	2	2	2
20	3	1	2	2	3	5	3	1	1	2	2	1	1	2	2	2	2	2	1	1	2	1	1	2	2	1	1	1	2	2	2	2	2	2	2	1	2	2	2	2	1	2	2	2	2	2	2	2	2
28	3	1	2	2	2	1	3	1	3	1	1	1	2	1	2	2	2	2	#NULL!	1	1	1	1	1	2	1	1	1	2	1	2	2	2	2	2	2	2	2	2	1	1	2	2	2	2	2	2	2	2
39	3	1	2	2	2	1	3	1	2	2	2	1	2	1	2	2	2	2	#NULL!	1	1	1	2	1	2	1	1	1	2	1	1	2	2	1	2	1	2	2	2	2	1	2	2	2	2	2	2	2	2
24	3	2	2	2	5	1	3	1	3	1	1	1	2	1	2	2	2	2	#NULL!	1	1	2	2	2	2	1	1	1	2	1	2	2	2	2	2	1	2	2	2	2	1	2	2	2	2	2	2	2	2
26	3	3	2	2	3	1	3	1	3	1	1	1	2	1	2	2	2	2	#NULL!	1	1	1	1	2	2	1	1	1	2	1	2	2	2	2	2	1	2	2	2	2	1	2	2	2	2	2	2	2	2
25	3	2	2	2	3	5	3	1	3	1	1	1	2	1	2	2	2	2	#NULL!	1	2	2	2	2	2	1	1	1	2	1	2	2	2	2	2	1	2	2	2	2	1	2	2	2	2	2	2	2	2
28	3	1	2	2	3	5	3	1	2	1	2	1	2	1	2	2	2	2	#NULL!	1	2	1	2	2	2	1	1	1	2	1	2	2	2	2	2	1	2	2	2	2	1	2	2	2	2	2	2	2	2
32	3	1	2	1	3	1	1	1	3	1	1	1	2	1	2	2	2	2	#NULL!	1	1	1	1	1	2	1	1	1	2	1	2	2	2	2	2	2	2	2	2	1	1	2	2	2	2	2	2	2	2
28	1	1	2	2	1	1	3	1	3	1	1	1	2	1	2	2	2	2	#NULL!	1	2	1	2	2	2	1	1	1	2	1	2	2	2	1	2	1	2	2	2	2	1	2	2	2	2	2	2	2	2
26	3	1	2	2	3	1	3	1	2	2	2	1	2	1	2	2	2	2	#NULL!	1	1	1	2	2	2	1	1	1	2	1	2	2	2	2	2	1	2	2	2	2	1	2	2	2	2	2	2	2	2
31	3	1	2	2	3	5	3	1	3	1	1	1	2	1	2	2	2	2	#NULL!	1	1	1	1	1	2	1	1	1	2	2	2	1	2	2	2	2	2	2	2	1	1	2	2	2	2	2	2	2	2
25	3	1	2	2	3	1	3	1	3	1	1	1	2	1	2	2	2	2	#NULL!	1	1	1	1	1	2	1	1	1	2	1	2	2	2	2	2	1	2	2	2	2	1	2	2	2	2	2	2	2	2
30	1	1	2	2	3	1	3	1	2	2	2	1	2	1	2	2	2	2	#NULL!	1	1	2	2	2	2	1	1	1	2	1	2	2	2	2	2	1	2	2	2	2	1	2	2	2	2	2	2	2	2
30	3	1	2	1	3	1	3	1	3	1	1	1	1	2	2	2	2	2	2	1	1	2	2	2	2	1	1	1	2	1	2	2	2	2	2	1	2	2	2	2	1	2	2	2	2	2	2	2	2
30	4	1	2	2	4	2	3	1	3	1	1	1	1	2	2	2	2	2	1	1	1	1	1	1	2	1	1	1	1	1	2	2	2	2	1	1	2	2	2	2	1	2	2	2	2	2	1	2	2
25	3	1	2	2	3	5	3	1	3	1	1	1	2	1	2	2	2	2	#NULL!	1	1	1	2	2	2	1	1	1	2	1	2	2	2	2	2	1	2	2	2	2	1	2	2	2	2	2	2	2	2
27	3	1	2	2	3	1	3	1	3	1	1	1	1	2	2	2	1	2	2	1	1	2	1	1	2	1	1	1	2	1	2	2	2	2	2	1	2	2	2	2	1	2	2	2	2	2	2	2	2
25	1	1	2	2	#NULL!	1	3	1	3	1	1	1	2	1	2	2	1	2	#NULL!	1	1	1	2	2	2	1	1	2	2	2	2	2	2	2	2	1	2	2	2	2	1	2	2	2	2	2	2	2	2
26	1	1	2	2	3	5	3	1	3	1	1	1	1	2	2	2	2	2	2	1	1	1	1	2	2	1	1	1	2	1	2	2	2	2	2	1	2	2	2	2	1	2	2	2	2	2	2	2	2
23	3	1	2	2	4	5	3	1	3	1	1	1	1	2	2	2	2	2	3	1	1	1	1	2	2	1	1	1	2	1	2	2	2	2	2	1	2	2	2	2	1	2	2	2	2	2	2	2	2
28	3	1	2	2	5	1	3	1	3	1	1	1	1	2	2	2	2	2	3	1	1	1	1	1	2	1	1	1	1	1	2	2	2	2	2	1	2	2	2	2	1	2	2	2	2	2	2	2	2
27	3	1	2	2	3	1	3	1	3	1	2	1	1	1	2	2	2	2	3	1	1	2	2	2	2	1	1	1	2	1	2	2	2	1	2	1	2	2	2	2	1	2	2	2	2	2	2	2	2
26	3	1	2	2	2	1	2	1	3	1	1	1	1	2	2	2	2	2	3	1	1	1	1	1	2	1	1	1	1	1	1	2	2	2	2	1	2	2	2	2	1	2	2	2	2	2	2	2	2
28	3	1	2	2	3	5	3	1	3	1	1	1	1	1	2	2	2	2	2	1	1	2	1	2	2	1	1	1	2	1	2	2	2	2	2	1	2	2	2	2	1	2	2	2	2	2	2	2	2
32	3	1	2	2	3	5	3	1	3	1	1	1	1	1	2	2	2	2	2	1	1	2	2	2	2	1	1	1	2	1	2	2	2	2	2	1	2	2	2	2	1	2	2	2	2	2	2	2	2
30	1	2	1	1	#NULL!	#NULL!	3	1	1	2	1	1	2	1	2	2	2	2	#NULL!	1	2	2	1	2	2	1	1	1	2	1	2	2	2	2	2	1	2	2	2	2	1	2	2	2	2	2	2	2	2
28	1	2	1	2	#NULL!	#NULL!	3	1	1	2	1	1	2	1	2	2	2	2	#NULL!	1	1	2	2	2	2	1	1	2	2	2	2	2	2	2	2	1	2	2	2	2	2	2	2	2	2	1	2	2	2
22	1	2	2	1	3	1	3	1	1	2	1	1	1	1	2	2	2	2	2	1	2	2	2	2	2	1	1	2	2	2	2	2	2	2	2	1	2	2	2	2	2	2	2	2	2	1	2	2	2
23	1	2	2	1	1	1	3	1	2	1	1	1	1	1	2	2	2	2	1	1	2	2	2	2	2	1	1	2	1	2	2	2	2	2	2	1	2	2	2	2	2	2	2	2	2	1	2	2	2
30	1	2	2	1	3	1	2	1	2	2	1	1	1	1	2	1	2	2	1	1	2	2	2	2	2	1	1	2	1	2	2	2	2	2	2	1	2	2	2	2	1	2	2	2	2	2	2	2	2
33	1	2	2	1	1	1	3	1	1	2	1	1	1	1	2	1	2	2	1	1	2	2	2	2	2	1	1	2	2	2	2	2	2	2	2	1	2	2	2	2	1	2	2	2	2	2	2	2	2
28	1	2	2	1	1	1	3	1	2	2	1	1	1	1	2	2	2	2	2	1	2	2	2	2	2	1	1	2	2	2	2	2	2	2	2	1	2	2	2	2	1	2	2	2	2	2	2	2	2
27	1	2	2	1	1	1	1	1	1	2	1	1	1	1	2	2	2	2	2	1	2	2	2	2	2	1	1	2	2	2	2	2	2	2	2	1	2	2	2	2	2	2	2	2	2	1	2	2	2
30	1	2	2	2	3	1	3	1	2	2	1	1	1	1	2	1	2	2	2	1	2	2	2	2	2	1	2	2	2	1	2	2	2	2	2	1	2	2	2	2	1	2	2	2	2	2	2	2	2
30	1	3	2	1	1	1	3	1	3	1	1	1	1	1	2	2	2	2	2	1	2	2	2	2	2	1	1	1	2	1	2	2	2	2	2	1	2	2	2	2	1	2	2	2	2	2	2	2	2
27	1	1	2	1	2	1	3	1	2	2	1	1	1	1	2	2	2	2	2	1	2	2	2	2	2	1	1	2	2	2	2	2	2	2	2	1	2	2	2	2	2	2	2	2	2	1	2	2	2
22	1	2	2	1	1	1	3	1	2	2	1	1	1	1	2	2	2	2	2	1	2	2	2	2	2	1	1	1	2	1	2	2	2	2	2	1	2	2	2	2	2	2	2	2	2	1	2	2	2
27	1	2	2	1	1	1	3	1	1	2	1	1	1	1	2	2	2	2	2	1	2	2	2	2	2	1	1	2	1	2	2	2	2	2	2	1	2	2	2	2	2	2	2	2	2	1	2	2	2
28	1	2	2	1	3	1	3	1	1	2	1	1	1	1	2	2	2	2	2	1	1	2	2	2	2	1	1	1	1	2	2	2	2	2	2	1	2	2	2	2	1	2	2	2	2	2	2	2	2
23	1	2	2	1	3	1	3	1	1	2	1	1	1	1	2	2	2	2	2	1	2	2	2	2	2	1	1	1	2	1	2	2	2	2	2	1	2	2	2	2	2	2	2	2	2	1	2	2	2
25	3	2	2	1	4	2	3	1	3	1	1	1	1	1	2	2	2	2	2	1	2	1	1	1	2	1	1	1	2	1	2	2	2	2	2	1	2	2	2	2	1	2	2	2	2	2	2	2	2
35	4	5	2	2	4	1	3	1	3	1	1	1	1	1	2	2	2	2	2	1	2	1	1	1	2	1	1	1	2	1	2	2	2	2	2	2	2	2	2	1	1	2	2	2	2	2	2	2	2
28	3	1	2	2	4	4	3	1	3	1	1	1	1	2	2	2	2	2	2	1	2	1	1	1	2	1	1	1	2	1	2	2	2	2	2	1	2	2	2	2	1	2	2	2	2	2	2	2	2
25	1	1	2	2	3	1	3	1	2	1	2	1	1	1	2	2	2	2	2	1	2	1	1	2	2	1	1	1	2	1	2	2	2	2	2	1	2	2	2	2	1	2	2	2	2	2	2	2	2
22	2	1	2	2	3	1	1	1	2	1	1	1	1	1	2	2	2	2	2	1	1	1	1	2	2	1	1	1	2	1	2	2	2	2	2	1	2	2	2	2	1	2	2	2	2	2	2	2	2
25	2	1	2	2	3	5	3	1	2	1	1	1	1	1	2	2	2	2	2	1	1	1	1	2	2	1	1	1	2	1	2	2	2	2	2	1	2	2	2	2	1	2	2	2	2	2	2	2	2
26	1	1	2	2	4	5	3	1	3	1	1	1	1	1	2	2	2	2	2	1	1	1	1	2	2	1	1	1	2	1	2	2	2	2	2	1	2	2	2	2	1	2	2	2	2	2	2	2	2
35	2	1	2	2	3	1	3	1	3	1	1	1	1	1	2	2	2	2	2	1	1	1	1	2	2	1	1	1	2	2	2	2	2	2	2	1	2	2	2	2	1	2	2	2	2	2	2	2	2
23	4	1	2	2	4	5	3	1	3	1	2	1	1	1	2	2	2	2	2	1	2	1	2	1	2	1	1	1	2	1	2	2	2	2	2	2	2	2	2	1	1	2	2	2	2	2	2	2	2
29	2	1	2	2	3	5	3	1	3	1	1	1	1	1	2	1	2	2	2	1	1	1	2	2	2	1	1	1	2	1	2	2	1	2	2	1	2	2	2	2	1	2	2	2	2	2	2	2	2
28	1	1	2	2	1	5	3	1	3	1	1	1	1	1	2	1	2	2	3	1	1	2	2	2	2	1	1	1	2	2	2	2	2	2	2	1	2	2	2	2	1	2	2	2	2	2	2	2	2
24	4	1	1	1	#NULL!	#NULL!	1	1	3	1	1	1	1	1	2	2	2	2	1	1	2	1	1	1	2	1	1	1	2	1	2	2	2	2	2	1	2	2	2	2	1	2	2	2	2	2	2	2	2
21	4	1	2	1	#NULL!	#NULL!	3	1	3	1	1	1	1	1	2	1	2	2	2	1	1	1	1	1	2	1	1	1	2	1	2	2	2	2	2	1	2	2	2	2	1	2	2	2	2	2	2	2	2
27	2	1	2	2	3	1	3	1	3	1	1	1	1	1	2	2	2	2	3	1	1	1	1	1	2	1	1	1	2	1	2	2	2	2	2	1	2	2	2	2	1	2	2	2	2	2	2	2	2
29	4	5	2	1	4	4	3	1	3	1	1	1	1	1	2	2	2	2	2	1	1	1	2	1	2	1	1	1	2	1	2	2	2	2	2	1	2	2	2	2	1	2	2	2	2	2	2	2	2
28	4	5	2	1	4	2	3	1	3	1	1	1	1	2	2	2	2	2	1	1	1	1	1	1	2	1	1	1	2	1	2	2	2	2	2	1	2	2	2	2	1	2	2	2	2	2	2	2	2
22	2	1	2	2	3	2	3	1	3	1	1	1	1	1	2	2	2	2	1	1	1	1	1	1	2	1	1	1	2	1	2	2	2	2	2	2	2	2	2	1	1	2	2	2	2	2	2	2	2
27	4	6	2	2	3	2	3	1	3	1	1	1	1	1	2	2	2	2	1	1	1	1	1	1	2	1	1	1	2	1	1	2	2	2	2	1	2	2	2	2	1	2	2	2	2	2	2	2	2
25	4	3	2	2	4	4	3	1	3	1	1	1	1	1	2	2	2	2	1	1	1	1	1	1	2	1	1	1	2	1	2	2	2	2	2	1	2	2	2	2	1	2	2	2	2	2	2	2	2
22	1	2	2	2	1	1	3	1	3	1	1	1	1	1	2	2	2	2	1	1	2	2	2	2	2	1	1	1	2	2	2	2	2	2	2	1	2	2	2	2	2	2	2	2	2	1	2	2	2
26	2	1	2	2	3	1	3	1	3	1	1	1	1	1	2	2	2	2	2	1	1	1	1	1	2	1	1	1	2	1	2	2	2	2	2	1	2	2	2	2	1	2	2	2	2	2	2	2	2
25	4	1	2	2	4	5	3	1	3	1	1	1	1	1	2	1	2	2	2	1	1	1	1	2	2	1	1	1	2	1	2	1	2	2	2	2	2	2	2	1	1	2	2	2	2	2	2	2	2
24	3	1	2	2	3	5	3	1	3	1	1	1	1	1	2	1	2	2	2	1	1	1	1	2	2	1	1	1	2	2	2	2	2	2	2	1	2	2	2	2	1	2	2	2	2	2	2	2	2
20	3	1	2	2	4	2	3	1	3	1	1	1	1	1	2	2	2	2	3	1	1	2	2	2	2	1	1	1	2	1	2	2	2	2	2	1	2	2	2	2	1	2	2	2	2	2	2	2	2
27	3	1	2	2	4	1	3	1	3	1	1	1	1	1	2	2	2	2	1	1	1	2	1	2	2	1	1	1	2	1	1	2	2	2	2	1	2	2	2	2	1	2	2	2	2	2	2	2	2
28	1	1	2	2	1	1	3	1	2	2	1	1	1	1	2	2	2	2	2	1	1	2	2	2	2	1	1	1	2	1	2	2	2	2	2	1	2	2	2	2	1	2	2	2	2	2	2	2	2
29	3	1	2	2	3	1	3	1	2	2	1	1	1	1	2	2	2	2	2	1	1	2	2	2	2	2	1	2	2	1	2	2	2	2	2	1	2	2	2	2	1	2	2	2	2	2	2	2	2
33	1	2	2	2	1	1	1	1	2	2	1	1	2	1	2	2	2	2	#NULL!	1	2	2	1	2	2	1	1	1	2	2	2	2	2	2	2	1	2	2	2	2	2	2	1	2	2	2	2	2	2
30	1	2	2	1	2	1	2	1	2	2	1	1	1	1	2	1	2	2	2	1	2	2	2	2	2	1	1	2	2	2	2	2	2	2	2	1	2	2	2	2	2	2	2	2	2	1	2	2	2
25	1	1	2	2	3	5	3	1	3	1	1	1	2	1	2	2	2	2	#NULL!	1	2	2	2	2	2	1	1	1	2	1	2	2	2	2	2	1	2	2	2	2	1	2	2	2	2	2	2	2	2
25	3	1	2	2	3	1	3	1	3	1	1	1	1	1	2	2	2	2	2	1	1	1	1	2	2	1	1	1	2	2	1	2	2	2	2	2	2	2	2	1	1	2	2	2	2	2	2	2	2
30	3	1	2	2	3	5	3	1	3	1	1	1	1	1	2	2	2	2	2	1	1	1	1	2	2	1	1	1	2	2	2	2	2	2	2	1	2	2	2	2	1	2	2	2	2	2	2	2	2
28	3	1	2	2	3	5	1	1	3	1	1	1	1	1	2	2	2	2	2	1	1	1	1	2	2	1	1	1	2	1	2	2	2	2	2	1	2	2	2	2	1	2	2	2	2	2	2	2	2
30	1	1	2	2	1	1	2	1	3	1	1	1	1	2	2	2	2	2	2	1	2	1	2	2	2	1	1	1	2	2	2	2	2	2	2	1	2	2	2	2	1	2	2	2	2	2	2	2	2
28	2	1	2	1	3	5	3	1	2	1	1	1	2	1	2	2	2	2	#NULL!	1	2	1	2	2	2	1	1	1	2	2	2	2	2	2	2	1	2	2	2	2	1	2	2	2	2	2	2	2	2
19	2	1	2	2	3	1	3	1	3	1	1	1	1	1	2	2	2	2	2	1	2	2	2	2	2	1	1	1	2	2	2	2	2	2	2	1	2	2	2	2	1	2	2	2	2	2	2	2	2
20	2	3	2	2	2	2	3	1	3	1	1	1	1	2	2	2	2	2	2	1	1	1	1	1	2	1	1	1	2	2	2	1	2	2	2	2	2	2	2	1	1	2	2	2	2	2	2	2	2
28	4	1	2	1	3	1	1	1	3	1	1	1	1	2	2	2	2	2	2	1	1	1	1	1	2	1	1	1	1	1	2	2	2	2	2	2	2	2	2	1	1	2	2	2	2	2	2	2	2
25	3	1	2	1	3	1	1	1	2	1	1	1	1	2	2	2	2	2	2	1	1	1	2	1	2	1	1	1	2	1	2	1	2	1	2	2	2	2	2	1	1	2	2	2	2	2	2	2	2
25	3	1	2	2	3	1	1	1	3	1	1	1	1	1	2	2	2	2	2	1	1	1	1	2	2	1	1	1	2	1	2	2	2	2	2	2	2	2	2	1	1	2	2	2	2	2	2	2	2
22	3	1	2	2	3	1	2	1	3	1	1	1	2	1	2	2	2	2	#NULL!	1	2	2	2	2	2	1	1	1	2	2	2	2	2	2	2	1	2	2	2	2	1	2	2	2	2	2	2	2	2
31	3	1	2	2	3	1	1	1	2	1	1	1	2	1	2	2	2	2	#NULL!	1	1	2	2	2	2	1	1	1	2	1	2	2	2	2	2	2	2	2	2	1	1	2	2	2	2	2	2	2	2
30	3	1	2	2	3	5	1	1	3	1	1	1	1	1	2	2	2	2	1	1	1	2	2	2	2	1	1	2	2	1	2	2	2	2	2	1	2	2	2	2	1	2	2	2	2	2	2	2	2
30	4	1	2	1	3	5	1	1	3	1	1	1	1	1	2	1	2	2	2	1	1	2	2	2	2	1	1	1	2	1	2	2	2	2	2	1	2	2	2	2	1	2	2	2	2	2	2	2	2
28	3	1	4	2	4	1	1	1	3	1	1	1	1	2	2	2	2	2	1	1	1	1	1	1	2	1	1	1	2	1	1	2	2	2	2	2	2	2	2	1	1	2	2	2	2	2	2	2	2
21	3	1	2	1	3	2	1	1	3	1	1	1	1	2	2	2	2	2	1	1	1	1	1	1	2	1	1	1	2	1	2	2	2	2	2	1	2	2	2	2	1	2	2	2	2	2	2	2	2
26	3	1	2	2	3	2	3	1	3	1	1	1	1	1	2	2	2	2	1	1	1	1	1	1	2	1	1	1	2	1	2	1	2	2	2	2	2	2	2	1	1	2	2	2	2	2	2	2	2
27	3	1	2	2	3	5	1	1	3	1	1	1	1	1	2	2	2	2	2	1	1	1	1	2	2	1	1	1	2	1	2	2	2	2	2	1	2	2	2	2	1	2	2	2	2	2	2	2	2
29	4	5	2	1	4	4	1	1	3	1	1	1	1	2	2	2	2	2	2	1	1	1	2	1	2	1	1	1	2	1	2	2	2	2	2	1	2	2	2	2	1	2	2	2	2	2	2	2	2
28	4	5	2	1	4	2	1	1	3	1	1	1	1	2	2	2	2	2	1	1	1	1	1	1	2	1	1	1	2	1	2	1	2	2	2	1	2	2	2	2	1	2	2	2	2	2	2	2	2
22	2	1	2	2	3	2	3	1	3	1	1	1	1	2	2	2	2	2	1	1	1	1	1	1	2	1	1	1	2	1	2	2	2	2	2	2	2	2	2	1	1	2	2	2	2	2	2	2	2
27	4	6	2	2	3	2	1	1	3	1	1	1	1	2	2	2	2	2	1	1	1	1	1	1	2	1	1	1	2	1	1	2	2	2	2	1	2	2	2	2	1	2	2	2	2	2	2	2	2
25	4	3	2	2	4	4	1	1	3	1	1	1	1	2	2	2	2	2	1	1	1	1	1	1	2	1	1	1	2	1	2	2	2	2	2	1	2	2	2	2	1	2	2	2	2	2	2	2	2
22	1	2	2	2	1	1	1	1	3	1	1	1	2	1	2	1	2	2	#NULL!	1	2	2	2	2	2	1	1	1	2	2	2	2	2	2	2	1	2	2	2	2	2	2	2	2	2	1	2	2	2
26	4	1	2	2	3	1	1	1	3	1	1	1	1	2	2	2	2	2	2	1	1	1	1	1	2	1	1	1	2	1	2	2	2	2	2	1	2	2	2	2	1	2	2	2	2	2	2	2	2
25	4	1	2	2	4	5	1	1	3	1	1	1	1	1	2	1	2	2	2	1	1	1	1	2	2	1	1	1	2	1	2	1	2	2	2	2	2	2	2	1	1	2	2	2	2	2	2	2	2
24	4	1	2	2	3	5	1	1	3	1	1	1	1	1	2	1	2	2	2	1	1	1	2	2	2	1	1	1	2	2	2	2	2	2	2	1	2	2	2	2	1	2	2	2	2	2	2	2	2
27	4	1	2	2	3	5	3	1	3	1	1	1	1	2	2	2	2	2	2	1	1	1	1	2	2	1	1	1	2	1	2	2	2	2	2	1	2	2	2	2	1	2	2	2	2	2	2	2	2
26	4	1	2	2	3	2	3	1	3	1	1	1	1	1	2	2	2	2	1	1	1	1	1	1	2	1	1	1	2	1	2	2	2	2	2	2	2	2	2	1	1	2	2	2	2	2	2	2	2
21	4	1	2	1	3	2	1	1	3	1	1	1	1	2	2	2	2	2	1	1	1	1	1	1	2	1	1	1	2	1	2	2	2	2	2	1	2	2	2	2	1	2	2	2	2	2	2	2	2
28	1	3	2	1	1	1	3	1	1	2	1	1	1	1	2	1	2	2	3	1	2	2	2	2	2	2	1	2	2	2	2	2	2	2	2	1	2	2	2	2	2	2	1	2	2	2	2	2	2
24	1	1	2	2	1	1	3	1	1	2	1	1	1	1	1	1	2	2	2	1	2	2	2	2	2	2	1	2	2	2	2	2	2	2	2	1	2	2	2	2	2	2	1	2	2	2	2	2	2
32	1	1	2	2	1	1	1	1	1	2	1	1	1	1	2	1	2	2	3	1	2	2	2	2	2	2	1	2	2	2	2	2	2	2	2	1	2	2	2	2	2	2	1	2	2	2	2	2	2
26	1	1	2	2	1	1	3	1	1	2	1	1	1	1	2	1	2	2	3	1	2	2	2	2	2	2	1	2	2	2	2	2	2	2	2	1	2	2	2	2	2	2	2	2	2	1	2	2	2
22	1	1	2	2	1	1	1	1	1	2	1	1	1	1	1	2	2	2	3	1	2	2	2	2	2	1	1	2	2	2	2	2	2	2	2	1	2	2	2	2	2	1	2	2	2	2	2	2	2
28	1	1	2	2	3	1	3	1	1	2	1	1	1	1	1	2	2	2	3	1	2	2	2	2	2	1	1	1	2	1	2	2	2	2	2	1	2	2	2	2	2	1	2	2	2	2	2	2	2
22	1	1	2	1	3	1	3	1	1	2	1	1	1	1	1	2	2	2	3	1	2	2	2	2	2	1	1	1	2	1	2	2	2	2	2	1	2	2	2	2	2	2	1	2	2	2	2	2	2
34	1	1	2	2	1	1	1	1	3	1	1	1	1	1	1	2	2	2	3	1	2	2	2	2	2	1	1	2	2	2	2	2	2	2	2	1	2	2	2	2	2	2	1	2	2	2	2	2	2
24	3	1	2	2	3	1	3	1	3	1	1	1	2	1	2	2	2	2	#NULL!	1	1	1	1	2	2	1	1	1	2	1	2	2	2	1	2	1	2	2	2	2	1	2	2	2	2	2	2	2	2
20	3	1	2	2	3	5	3	1	3	1	1	1	2	1	2	2	2	2	#NULL!	1	2	2	1	2	2	1	1	1	2	2	2	2	2	2	2	1	2	2	2	2	1	2	2	2	2	2	1	2	2
33	3	1	2	5	3	1	3	1	2	1	1	1	2	1	2	2	2	2	#NULL!	1	1	1	1	2	2	1	1	1	2	2	2	2	2	2	2	1	2	2	2	2	1	2	2	2	2	2	2	2	2
22	3	3	2	1	3	1	3	1	3	1	1	1	2	1	2	2	2	2	#NULL!	1	1	1	1	2	2	1	1	1	2	2	2	2	2	2	2	1	2	2	2	2	1	2	2	2	2	2	2	2	2
30	4	1	2	2	3	5	3	1	3	1	1	1	2	1	2	2	2	2	#NULL!	1	1	1	1	2	1	1	1	1	2	2	2	2	2	2	2	1	2	2	2	2	1	2	2	2	2	2	2	2	2
32	1	1	2	1	1	1	3	1	1	2	1	1	1	1	2	1	2	2	1	1	2	2	2	2	2	1	1	2	2	2	2	2	2	2	2	1	2	2	2	2	2	2	1	2	2	2	2	2	2
22	1	3	2	2	1	1	3	1	1	2	1	1	1	1	2	1	2	2	1	1	2	2	2	2	2	1	1	2	2	1	2	2	2	2	2	1	2	2	2	2	2	2	1	2	2	2	2	2	2
32	2	1	2	2	3	1	2	1	1	2	1	1	2	1	2	2	2	2	#NULL!	1	2	2	2	2	2	1	1	1	2	1	2	2	2	2	2	1	2	2	2	2	1	2	2	2	2	2	2	2	2
25	1	3	2	2	1	1	3	1	1	2	1	1	1	1	2	1	2	2	3	1	2	2	2	2	2	2	1	2	2	2	2	2	2	2	2	1	2	2	2	2	2	1	2	2	2	2	2	2	2
27	1	1	2	2	3	1	3	1	1	2	1	1	1	1	1	1	2	2	1	1	1	2	2	2	2	1	1	1	2	1	2	2	2	2	2	1	2	2	2	2	2	2	1	2	2	2	2	2	2
36	1	1	2	2	3	1	3	1	1	2	1	1	1	1	2	1	2	2	1	1	1	2	2	2	2	1	1	1	2	1	2	2	2	2	2	1	2	2	2	2	2	1	2	2	2	2	2	2	2
22	4	1	2	2	4	3	3	1	3	1	1	1	1	1	1	2	2	2	2	1	2	2	1	2	2	1	1	1	2	1	2	2	2	2	2	1	2	2	2	2	1	2	2	2	2	2	2	2	2
36	4	5	2	2	#NULL!	#NULL!	3	1	3	1	1	1	2	2	1	1	1	1	#NULL!	1	1	1	1	1	2	1	1	1	2	1	1	2	2	2	2	2	2	2	2	1	1	2	2	2	2	2	2	2	2
19	4	1	2	2	3	5	3	1	3	1	1	1	2	1	2	2	2	2	#NULL!	1	2	1	2	2	2	1	1	1	2	1	2	2	2	2	2	1	2	2	2	2	1	2	2	2	2	2	2	2	2
[truncated: 137 more columns]
